# Supplementary material for: “Timely help” or “one disaster after another”: The impact of potential and transition interim CEO succession on corporate performance
Source: PLoS One. 2024 Oct 14;19(10):e0311281. doi: 10.1371/journal.pone.0311281 (PMC11472958; doi:10.1371/journal.pone.0311281)
Supplement: S1 File — (XLSX) [file pone.0311281.s001.xlsx]

## Sheet: Sheet1
industry+year	id+year	id	Year	Industry	Province	City	ROA	Ifagent	Role	Efficiency	Time	Size	Boardsize	Gshare	Top1	Change	MFR	ProfitsV	Tang	Lev	Dual	Promotion	Career	Capacity_1	Capacity_2	Analys	Indratio
702018	22018	2	2018	70	27	14	0.032234	0	1	0.194742	30	28.0554	11	0.000291538	29.38	1	0.034738	0.001791	0.00754544	0.845856	0	1	0	1	0	1	0
652011	42011	4	2011	65	27	14	0.04683	0	0	0.379526	25	19.0952	8	0	26.1	0	0.254931	0.050141	0.186543	0.294935	0	0	1	0	0		1
652013	42013	4	2013	65	27	14	0.023938	0	1	0.300574	27	19.3051	9	0	26.1	1	0.230518	0.008447	0.16966	0.403239	0	0	1	1	1		0
652019	42019	4	2019	65	27	14	-0.002412	0	0	0.0724305	33	21.1251	9	0.0157675	28.43	0	0.182988	0.057076	0.00149203	0.060243	1	0	0	1	0		0
372015	82015	8	2015	37	15	15	0.052909	0	1	0.36081	26	22.0012	7	0.032266	28.22	0	0.236315	0.018885	0.119261	0.189809	0	0	0	1	1	0	1
372016	82016	8	2016	37	15	15	0.064758	0	1	0.228986	27	22.8265	7	0.0208767	12.46	0	0.207211	0.025948	0.0223164	0.246583	0	1	1	0	0	0	1
482018	102018	10	2018	48	27	14	-0.221953	0	0	0.105524	30	21.9091	10	0	13.51	0	0.409982	0.180253	0.0217	0.819505	0	1	1	0	0		1
702018	112018	11	2018	70	27	14	0.101828	0	1	0.478891	35	22.4846	9	0	63.82	1	0.036901	0.039993	0.00560334	0.425931	0	1	0	1	0		0
302011	122011	12	2011	30	27	14	0.087526	0	1	0.541229	27	23.4499	9	0.00645451	3.62	0	0.074019	0.029803	0.617201	0.521906	1	1	0	0	0	1	0
302014	122014	12	2014	30	27	14	0.055877	0	1	0.460895	30	23.4501	9	0.00429486	3.62	0	0.084857	0.047195	0.644522	0.442985	0	1	0	1	0	1	0
702013	142013	14	2013	70	27	14	0.018602	0	0	0.297958	21	21.3613	9	0	32.02	1	0.12184	0.010842	0.014854	0.649425	0	1	0	1	0		0
392009	162009	16	2009	39	27	14	0.010863	0	1	0.977222	29	23.331	7	5.48185e-06	19	0	0.034384	0.008709	0.105665	0.697358	0	1	1	0	0	1	1
392013	162013	16	2013	39	27	14	0.003801	0	0	1.27081	33	23.4797	7	0	19	1	0.033708	0.006585	0.121227	0.728132	0	1	1	1	0	0	1
392017	162017	16	2017	39	27	14	0.215921	0	0	1.32553	37	23.8828	7	1.07976e-05	21.75	0	0.024905	0.198383	0.0673708	0.652011	0	1	1	0	0		1
502015	182015	18	2015	50	27	14	0.08615	0	1	0.998232	23	22.1139	9	0.342665	34.27	0	0.038541	0.048743	0.0109139	0.681256	1	1	1	1	0	0	0
502018	182018	18	2018	50	27	14	-0.179078	0	1	0.25272	26	22.9854	9	0.000754617	34.36	0	0.12843	0.115035	0.0165302	0.972347	0	1	1	1	0		0
512011	192011	19	2011	51	27	14	0.009081	0	1	0.299662	19	20.7834	9	0	19.09	0	0.149254	0.017141	0.142008	0.162047	0	0	1	0	0		0
512019	192019	19	2019	51	27	14	0.056755	0	1	1.63245	27	22.6365	9	0.000126361	63.79	0	0.023571	0.06797	0.139488	0.31758	0	1	0	1	0		0
392010	212010	21	2010	39	27	14	0.053452	0	1	3.11579	17	22.6204	9	0.000126647	49.64	0	0.011541	0.011045	0.200577	0.328237	0	1	0	1	0	1	0
552011	222011	22	2011	55	27	14	0.102103	1	0	0.261174	18	22.6012	9	0.000911411	57.52	0	0.092607	0.016184	0.379509	0.372183	0	1	0	1	0	1	0
552012	222012	22	2012	55	27	14	0.090806	0	0	0.26306	19	22.6374	9	0.000735997	57.52	0	0.086012	0.018009	0.398325	0.341554	0	1	0	0	0	1	0
552017	222017	22	2017	55	27	14	0.089507	0	1	0.307972	24	22.7996	9	0.000148797	32.52	0	0.072203	0.00345	0.49268	0.176595	0	0	0	1	0	0	0
302010	232010	23	2010	30	27	14	0.013908	0	1	0.979855	26	20.6598	9	0	31.31	0	0.061355	0.012638	0.130937	0.661815	0	1	1	1	0		0
302012	232012	23	2012	30	27	14	0.004209	0	1	0.720194	28	20.9213	9	0	29.99	1	0.076887	0.006971	0.100228	0.665814	0	0	1	0	0		0
702011	242011	24	2011	70	27	14	0.041585	0	1	0.189683	18	25.1011	11	0.000270211	40.38	0	0.024015	0.004788	0.0054757	0.695267	0	1	1	1	0	1	0
512015	252015	25	2015	51	27	14	0.03657	0	1	0.259891	22	20.8791	9	0	51.09	0	0.108261	0.005603	0.116871	0.248214	0	0	1	1	0		0
512018	252018	25	2018	51	27	14	0.051945	0	1	0.249798	25	21.2291	8	0	49.09	0	0.106777	0.017338	0.0679457	0.337101	0	1	0	1	0		1
522017	262017	26	2017	52	27	14	0.039839	0	1	0.934639	24	21.9986	9	0.000974031	37.15	0	0.071745	0.007493	0.146293	0.310582	0	1	0	1	0	1	0
442017	272017	27	2017	44	27	14	0.010942	0	1	0.201291	24	25.0701	9	0	47.82	1	0.050855	0.010267	0.393987	0.679887	0	1	0	0	0	0	0
442019	272019	27	2019	44	27	14	0.019031	0	1	0.216591	26	25.2888	9	0	47.82	0	0.047645	0.00442	0.371899	0.650566	0	1	0	0	0	0	0
512016	282016	28	2016	51	27	14	0.060146	0	1	1.93539	23	23.7826	8	7.31044e-06	51	1	0.020843	0.003182	0.0228506	0.581754	0	1	0	1	0	1	1
702012	312012	31	2012	70	27	14	0.019532	1	1	0.228049	19	24.274	9	8.46652e-06	50.65	1	0.038169	0.002337	0.0125447	0.782565	0	1	1	1	0	0	0
702013	312013	31	2013	70	27	14	0.022639	0	0	0.250689	20	24.4271	8	8.46652e-06	50.65	1	0.030179	0.002028	0.0145638	0.779069	0	1	1	1	0	0	1
702017	312017	31	2017	70	27	14	0.022902	0	1	0.185374	24	25.0507	9	6.34989e-06	45.67	0	0.03293	0.006053	0.00750419	0.844959	0	1	0	0	0	0	0
512014	322014	32	2014	51	27	14	0.034649	1	1	1.10983	21	21.741	10	0	42.02	0	0.055083	0.061433	0.0417097	0.460739	0	1	0	1	0		0
512016	322016	32	2016	51	27	14	0.0234	0	0	1.01631	23	21.3939	9	0.00363255	49.18	0	0.082543	0.009545	0.0530868	0.20752	0	1	0	1	0		0
512016	342016	34	2016	51	27	14	0.023641	0	0	2.37898	23	23.5587	7	0.03815	23.66	0	0.007219	0.048391	0.012569	0.844418	0	1	1	1	0	1	1
772014	352014	35	2014	77	22	1	0.053484	0	1	0.168353	20	21.9088	7	0	21.29	0	0.090576	63.1437	0.220344	0.504266	0	0	0	1	0	0	1
702016	362016	36	2016	70	27	14	0.139128	0	0	0.223305	22	22.998	11	0.00240893	31.21	0	0.046924	0.095828	0.0989751	0.586168	0	0	0	0	0	0	0
442015	372015	37	2015	44	27	14	-0.181081	0	1	0.293681	21	22.2449	15	2.87427e-05	15.28	0	0.113343	0.095722	0.364093	0.880147	0	0	0	0	0		1
722015	382015	38	2015	72	27	14	0.010825	0	0	0.410097	21	20.4286	7	0	44.79	0	0.066593	0.061298	8.68251e-05	0.792083	0	0	1	1	0	0	1
722017	382017	38	2017	72	27	14	0.06209	0	1	0.261675	23	22.4763	8	0	21.42	0	0.043511	0.02392	0.0187304	0.06498	0	0	0	1	0	0	1
722018	382018	38	2018	72	27	14	-0.775516	0	0	0.854201	24	21.8331	8	0	21.42	0	0.024698	0.484837	0.0191105	0.133376	0	0	0	1	0		1
442009	402009	40	2009	44	27	14	0.017735	0	1	0.246034	15	21.7642	12	0.00178941	19.8	0	0.186035	0.054872	0.0717834	0.641099	0	1	0	0	0		0
442011	402011	40	2011	44	27	14	0.0744	0	0	0.432896	17	21.3589	11	0.000425668	19.8	0	0.089496	0.042441	0.0399575	0.477982	0	1	0	0	0	0	0
442018	402018	40	2018	44	27	14	0.032723	0	0	0.252049	24	24.262	11	6.72552e-08	38.99	0	0.036331	0.017928	0.163757	0.576703	1	1	1	0	0	0	0
442019	402019	40	2019	44	27	14	-0.030888	0	1	0.219631	25	24.1568	9	0	39.04	1	0.039553	0.032204	0.187852	0.563673	1	1	1	1	0		1
392017	452017	45	2017	39	27	14	0.017556	0	1	0.351677	23	22.1573	9	0.00112464	45.78	0	0.077501	0.016998	0.156381	0.160336	0	1	0	1	0		0
132014	482014	48	2014	13	27	14	0.060601	0	1	1.08143	20	21.4078	11	0	26.36	1	0.074481	0.036399	0.183497	0.695063	0	1	1	1	0		0
382013	492013	49	2013	38	27	14	0.081587	0	0	1.30596	18	21.9385	9	0	45.68	1	0.04948	0.017494	0.0352202	0.806481	0	1	0	0	0	1	0
392011	502011	50	2011	39	27	14	0.031971	0	1	0.573134	16	22.8092	7	0	45.62	0	0.074095	0.045228	0.568052	0.6375	0	1	0	0	0	0	1
392013	502013	50	2013	39	27	14	0.035796	0	1	0.566568	18	22.7998	9	0	45.62	1	0.099431	0.008008	0.499792	0.588088	0	1	1	1	0	0	0
392018	502018	50	2018	39	27	14	0.016388	0	0	0.481562	23	24.8182	9	6.39122e-05	19.02	0	0.02653	0.006234	0.487196	0.566855	0	1	0	1	0	1	0
722009	562009	56	2009	72	27	14	-0.009324	0	0	0.0156331	16	21.096	8	0	13.7	0	0.507429	0.043221	0.0461196	0.906939	0	0	0	0	0	0	1
722010	562010	56	2010	72	27	14	-0.184631	0	1	0.0118853	17	21.1555	8	0	13.7	0	2.40467	0.059386	0.0342554	1.09739	0	0	1	0	0		1
722010	582010	58	2010	72	27	14	0.043339	0	1	0.267608	14	21.106	9	4.53441e-05	30.24	0	0.096326	0.151841	0.0401577	0.199613	0	0	1	1	0		0
252011	592011	59	2011	25	3	0	0.029506	0	0	1.31611	14	24.0744	9	5.11784e-06	51.14	0	0.037336	0.022055	0.599101	0.735552	0	1	0	1	0	1	0
252018	592018	59	2018	25	3	0	0.034618	0	1	1.13008	21	24.2033	9	0	32.16	1	0.044773	0.023092	0.416288	0.576934	0	1	0	1	0	0	0
322019	602019	60	2019	32	27	14	0.042882	0	0	1.12386	25	23.7349	9	0.000301378	27.51	0	0.023397	0.015169	0.356061	0.440773	0	1	0	1	0	0	0
722009	612009	61	2009	72	27	14	0.02232	0	0	0.177714	15	22.6707	13	0.0108707	21.52	0	0.234548	0.020083	0.210153	0.50535	0	1	1	1	0	1	1
722013	612013	61	2013	72	27	14	0.01766	0	1	0.178545	19	23.2266	13	0.00200501	24.31	0	0.179921	0.008147	0.228061	0.499835	0	0	0	0	0	0	1
722018	612018	61	2018	72	27	14	0.005275	0	1	0.121163	24	23.6677	13	0.000231331	34	0	0.166559	0.002567	0.101337	0.653134	0	0	0	0	0		1
512012	622012	62	2012	51	27	14	0.056602	0	1	0.311921	18	22.3323	9	2.98163e-05	74.96	0	0.097861	0.03113	0.051617	0.679874	0	1	1	1	0	0	0
512014	622014	62	2014	51	27	14	0.116519	0	0	0.659466	20	22.121	9	0	74.96	1	0.05303	0.036476	0.0978814	0.411927	1	1	1	0	0	0	0
392010	632010	63	2010	39	27	14	0.041312	0	1	0.83496	13	25.1559	14	0.00211384	32.45	0	0.135237	0.005061	0.0775202	0.703371	0	1	1	1	0	1	0
392016	632016	63	2016	39	27	14	-0.00994	0	1	0.714717	19	25.6766	14	0.000946743	30.35	0	0.150642	0.03143	0.0530655	0.711347	1	1	0	1	0	1	0
392018	632018	63	2018	39	27	14	-0.053725	0	0	0.661095	21	25.5858	9	6.43981e-06	30.34	1	0.042701	0.054326	0.0687902	0.745184	0	1	1	0	0	1	0
482011	652011	65	2011	48	15	15	0.036605	0	1	1.1297	27	21.5692	9	0	54.41	1	0.016442	0.013469	0.00574947	0.723701	0	1	0	0	1		0
482014	652014	65	2014	48	15	15	0.045613	0	1	0.614907	30	22.3162	9	0	54.41	0	0.019747	0.01151	0.028067	0.75983	0	0	1	1	1		0
482018	652018	65	2018	48	15	15	0.053966	0	1	0.871893	34	23.1611	9	0	43.17	0	0.018855	0.014649	0.0367389	0.597413	0	1	0	0	1	0	0
392018	662018	66	2018	39	27	14	0.066014	0	0	0.625506	21	23.496	9	0.00015179	40.75	0	0.060574	0.030499	0.119958	0.584406	0	1	0	1	0	0	0
742009	682009	68	2009	74	27	14	-2.74627	0	0	0.762706	12	20.3687	9	6.86985e-06	22.45	0	0.767098	1.55147	0.783669	0.748636	0	1	1	1	0		0
742013	682013	68	2013	74	27	14	-0.062883	0	1	1.22001	16	20.1983	9	0	22.45	0	0.046661	0.054501	0.362775	0.669023	0	1	1	0	0		0
702010	692010	69	2010	70	27	14	0.068575	0	1	0.356784	13	24.6056	10	0.00247618	56.36	0	0.072558	0.010424	0.223416	0.696934	0	0	0	0	0	1	1
702013	692013	69	2013	70	27	14	0.056398	0	1	0.3204	16	25.1992	9	0.00232761	56.63	0	0.061982	0.005293	0.163456	0.685297	0	1	1	1	0	1	1
702015	692015	69	2015	70	27	14	0.045489	0	0	0.279669	18	25.4705	8	0.0019393	57.66	0	0.067127	0.00977	0.13026	0.634098	0	0	1	0	0	1	1
382015	702015	70	2015	38	27	14	0.028093	0	1	0.605718	18	22.1206	9	0.000227992	39.18	0	0.075219	0.000936	0.131468	0.552956	0	1	0	0	0	0	0
522019	782019	78	2019	52	27	14	0.013429	0	1	1.00788	27	24.4409	9	0.00945851	44.03	0	0.029	0.000382	0.0240991	0.809346	0	1	1	1	1		0
542019	882019	88	2019	54	27	14	0.035802	0	0	0.0538574	22	23.1227	9	0	67.37	1	0.174336	0.004689	0.193257	0.257485	0	1	0	1	0		0
482012	902012	90	2012	48	27	14	0.02916	0	1	0.359114	19	22.8725	7	1.1298e-05	36.35	0	0.043975	0.015895	0.0171417	0.624482	0	1	1	1	0	0	1
562013	992013	99	2013	56	27	14	0.050666	0	1	0.309166	14	22.0687	15	0	42.18	0	0.098065	0.006886	0.639281	0.360138	0	1	0	0	0	0	0
832010	1502010	150	2010	83	27	1	0.009673	0	1	0.0765137	17	20.7542	7	0	48.48	0	0.173429	0.053182	0.00929055	0.285637	0	0	1	0	0		1
832016	1502016	150	2016	83	27	1	0.103158	0	1	0.180064	23	22.6973	7	0	37.08	0	0.106485	0.076988	0.112044	0.65133	0	0	1	0	1	0	1
512011	1512011	151	2011	51	15	15	-0.00916	1	1	0.876145	12	20.8932	9	0	48.09	1	0.043241	0.019141	0.0727858	0.272902	0	0	0	0	0		0
272016	1532016	153	2016	27	5	0	0.018355	0	0	0.816618	19	21.6357	9	0	11.48	0	0.079237	0.003869	0.338858	0.537108	0	1	0	0	0		0
442011	1552011	155	2011	44	3	1	-0.071629	0	1	0.638911	14	21.8579	5	0	63.49	0	0.151757	0.060581	0.51252	0.523088	0	0	0	0	0		1
442013	1552013	155	2013	44	3	1	-0.242736	0	1	0.617335	16	21.7994	5	0	58.6	1	0.207375	0.104937	0.44819	0.74215	0	0	0	1	0	0	1
442014	1552014	155	2014	44	3	1	-1.21989	0	0	0.623836	17	21.0233	5	0	42.53	1	0.53183	0.577132	0.370475	1.64989	0	0	0	1	0		1
442019	1552019	155	2019	44	3	1	0.045464	0	1	0.28306	22	22.7037	5	0	26.2	0	0.034588	0.008967	0.399102	0.417335	0	1	0	1	0		1
862012	1562012	156	2012	86	17	7	0.051362	0	1	0.445862	18	21.9422	12	0	54.3	0	0.12775	0.32842	0.42001	0.74873	1	1	1	1	0	1	0
862018	1562018	156	2018	86	17	7	0.0437	0	0	0.233089	24	23.4139	10	0	41.85	0	0.083824	0.000999	0.192652	0.277813	0	1	1	1	1		1
652017	1582017	158	2017	65	3	1	0.027761	0	1	0.879997	19	23.2719	11	0.0128048	27.32	0	0.03006	0.002869	0.1258	0.52987	0	1	1	0	0	0	0
652018	1582018	158	2018	65	3	1	0.012935	0	1	0.682761	20	23.3725	11	0.0258026	27.55	0	0.030323	0.003318	0.157533	0.569219	0	1	0	0	0	0	0
512017	1592017	159	2017	51	5	3	-0.023415	0	1	0.117202	18	21.8344	9	0.000158998	29.64	1	0.192089	0.027371	0.118552	0.310459	1	1	0	1	0		0
282011	3012011	301	2011	28	22	4	0.030952	0	1	0.307997	13	21.971	9	0	36.69	1	0.060968	0.007142	0.0797174	0.265155	0	0	0	1	0		1
282014	3012014	301	2014	28	22	4	0.05637	0	1	0.197015	16	22.1063	7	0	36.69	1	0.102365	0.030052	0.0593536	0.215455	1	1	1	0	0	0	1
282018	3012018	301	2018	28	22	4	0.038712	0	1	0.843203	20	23.8083	7	0	68.71	0	0.007563	0.01133	0.384662	0.407513	1	1	0	0	0	0	1
382016	4002016	400	2016	38	3	0	0.065764	0	1	0.67178	23	23.3836	9	0.000113337	41.28	0	0.064121	0.031838	0.0722318	0.472021	0	1	1	1	0	1	0
302018	4012018	401	2018	30	3	0	0.041289	0	1	0.497611	24	24.8503	9	2.07789e-06	30	0	0.115155	0.022745	0.451912	0.615594	0	1	0	1	0	1	0
702017	4022017	402	2017	70	15	15	0.032765	0	1	0.203803	22	25.5533	9	0.000358439	30.09	0	0.021551	0.006896	0.0208512	0.730814	0	1	1	0	0	1	0
272018	4032018	403	2018	27	3	0	0.056878	0	1	0.652604	25	20.999	6	1.90771e-05	27.49	0	0.1821	0.019371	0.313491	0.529828	0	1	1	0	0	0	0
272018	4032018	403	2018	27	3	0	0.056878	0	1	0.652604	25	20.999	6	1.90771e-05	27.49	0	0.1821	0.019371	0.313491	0.529828	0	0	0	0	0	0	0
342009	4042009	404	2009	34	5	0	0.063568	0	0	1.20783	15	21.7149	9	5.13708e-05	29.92	0	0.075436	0.010056	0.195054	0.688138	0	0	0	0	0	0	0
452011	4072011	407	2011	45	4	2	0.001987	0	0	0.730302	17	21.8656	11	3.07317e-05	9.23	0	0.032399	0.054443	0.240675	0.552447	0	1	0	0	0		1
452015	4072015	407	2015	45	4	2	0.009988	1	1	0.604434	21	22.1468	11	0.0551781	15.4	0	0.050022	0.008556	0.160286	0.494332	1	1	0	1	0	0	0
452016	4072016	407	2016	45	4	2	-0.075581	0	0	0.615865	22	22.1825	11	0.0485204	15.4	0	0.054822	0.04275	0.203027	0.41451	0	1	1	1	0	0	0
452017	4072017	407	2017	45	4	2	0.024321	1	0	0.758747	23	22.3417	9	1.10785e-06	9.33	0	0.036858	0.047388	0.209508	0.465132	1	1	0	1	0		1
392012	4132012	413	2012	39	3	1	0.116907	0	1	0.377811	20	21.4468	7	0	28.93	1	0.096482	0.079028	0.0244349	0.755861	0	0	1	0	0	0	1
392016	4132016	413	2016	39	3	1	0.027987	0	1	0.147381	24	24.5697	7	4.55472e-05	11.32	0	0.060704	0.025988	0.191182	0.507345	0	0	0	1	0	1	1
392019	4132019	413	2019	39	3	1	-0.022995	0	1	0.258687	27	24.9392	7	2.54788e-05	15.97	0	0.03885	0.027493	0.140427	0.534897	0	0	1	0	0	0	1
712015	4152015	415	2015	71	5	3	0.013557	0	1	0.0732294	22	25.6053	9	4.53558e-05	44.64	0	0.091218	0.007866	0.362893	0.753311	0	1	0	1	1	0	0
522009	4172009	417	2009	52	5	3	0.078159	0	0	1.5933	16	22.0299	9	2.43432e-05	23.93	0	0.069091	0.016559	0.273912	0.645623	0	0	1	1	0	1	0
522010	4172010	417	2010	52	5	3	0.082068	0	1	1.57855	17	22.2214	11	9.48694e-05	23.99	0	0.065709	0.018006	0.217885	0.630959	1	0	0	1	0	1	0
522013	4172013	417	2013	52	5	3	0.063087	0	0	1.31822	20	22.7405	11	8.86991e-05	22.13	0	0.076018	0.022759	0.135621	0.540901	0	0	1	1	0	1	0
522017	4172017	417	2017	52	5	3	0.02931	0	1	1.02908	24	23.0354	11	0	38	0	0.090798	0.005977	0.168826	0.572341	0	0	1	0	0	1	0
382013	4182013	418	2013	38	22	1	0.051478	0	1	0.946374	20	22.9449	9	0	35.2	0	0.045083	0.010277	0.129492	0.508342	0	1	1	1	0	1	0
282016	4202016	420	2016	28	1	0	0.005009	0	1	0.301798	23	22.2538	11	5.95827e-06	14.5	0	0.045035	0.00942	0.333389	0.417175	0	0	1	0	0		0
452011	4212011	421	2011	45	22	7	0.033681	0	1	0.525129	19	21.7961	9	4.85635e-05	30.06	0	0.053775	0.007586	0.288483	0.621109	0	0	0	1	0		0
452018	4212018	421	2018	45	22	7	0.021079	1	1	0.30679	26	23.1599	8	0	49.53	0	0.045372	0.015568	0.276263	0.697497	0	0	0	1	0	0	1
452018	4212018	421	2018	45	22	7	0.021079	0	0	0.30679	26	23.1599	8	0	49.53	0	0.045372	0.015568	0.276263	0.697497	0	0	1	1	0	0	1
352017	4252017	425	2017	35	22	0	0.02067	0	1	0.585314	24	24.6307	8	2.16704e-05	42.6	1	0.074365	0.013706	0.144508	0.516661	0	1	0	1	0	1	1
92011	4262011	426	2011	9	2	0	0.059165	0	1	0.12161	17	21.8678	9	3.99367e-05	33.02	0	0.1823	0.047049	0.19021	0.486809	0	0	1	0	0	0	0
612009	4282009	428	2009	61	6	4	0.039474	0	0	0.324762	14	22.0874	9	0	45.43	0	0.291896	0.019347	0.588175	0.626921	0	0	1	1	0	0	0
542013	4292013	429	2013	54	27	4	0.007881	0	1	0.104574	20	23.2644	11	2.54535e-05	40.83	0	0.137737	0.00074	0.606322	0.601973	0	0	0	0	0		0
542015	4292015	429	2015	54	27	4	0.044552	0	1	0.127645	22	23.2171	11	2.54535e-05	40.84	0	0.107544	0.021097	0.54437	0.493845	0	0	0	1	0	0	0
222010	4882010	488	2010	22	4	0	0.037108	0	0	0.490437	17	24.2808	15	0.00440668	18.91	0	0.050638	0.010493	0.367258	0.564953	1	1	1	0	0	1	0
482019	4982019	498	2019	48	4	2	0.025555	0	1	0.725502	26	24.1909	8	0	60.66	0	0.02248	0.005546	0.0283334	0.742626	0	1	0	0	0	1	1
522015	5012015	501	2015	52	10	3	0.045105	0	1	0.987064	23	23.5998	11	0.00400737	24.09	0	0.016988	0.006128	0.414394	0.767476	0	1	0	0	0	1	0
522017	5012017	501	2017	52	10	3	0.068887	0	1	1.00567	25	23.6147	11	0.00346895	21.55	0	0.01432	0.013189	0.377084	0.601671	0	1	1	0	0	1	0
642018	5032018	503	2018	64	1	1	-0.14739	0	1	0.0745733	27	20.9704	9	0	26.22	1	1.25887	0.097429	0.0258278	0.048998	0	1	0	1	0	0	0
552015	5072015	507	2015	55	27	1	0.014714	0	1	0.369473	26	22.4234	8	2.8205e-05	25.83	1	0.069021	0.010666	0.395245	0.488875	0	1	0	0	0	0	1
262019	5102019	510	2019	26	3	0	0.040193	0	0	1.43997	30	21.1998	8	0.130549	13.05	1	0.078017	0.024357	0.500162	0.347894	0	1	0	1	0		1
302010	5112010	511	2010	30	3	1	0.010793	0	1	0.119932	22	22.0286	5	1.11462e-05	20.34	0	0.073798	0.033811	0.0407036	0.576666	0	0	1	1	0	0	1
272013	5132013	513	2013	27	27	1	0.079803	0	1	0.703423	21	22.6052	11	0	26.21	1	0.094679	0.00161	0.301083	0.451033	0	1	1	0	0	1	1
272014	5132014	513	2014	27	27	1	0.075812	0	0	0.759213	22	22.7115	11	0	37.87	0	0.083785	0.002198	0.403085	0.440964	0	1	0	1	0	1	1
272018	5132018	513	2018	27	27	1	0.067769	0	1	0.508142	26	23.5819	10	0.00271872	34.21	0	0.061663	0.160173	0.184522	0.326166	0	1	0	0	0	1	1
702010	5142010	514	2010	70	1	1	0.035593	0	0	0.169839	18	22.2505	7	0	63.84	0	0.042674	0.006645	0.201994	0.467011	0	0	1	1	0	0	1
702016	5142016	514	2016	70	1	1	0.011755	0	0	0.10371	24	22.6076	7	0	63.19	0	0.085543	0.013521	0.114431	0.489082	0	0	1	1	0	0	1
832015	5162015	516	2015	83	5	5	0.045356	0	1	0.734069	29	22.3935	11	0.000342457	18.88	0	0.081878	0.043259	0.282659	0.373586	0	1	1	1	0	0	0
702014	5172014	517	2014	70	17	4	0.051517	0	1	0.5764	21	22.5155	9	0.000235558	78.02	0	0.021208	0.010691	0.0012005	0.387116	0	0	1	0	0		0
382017	5212017	521	2017	38	5	3	0.002261	0	1	1.05237	25	23.4934	9	0.00333577	22.47	0	0.029584	0.008197	0.0901811	0.676899	0	1	1	0	0	1	0
382019	5212019	521	2019	38	5	3	0.003064	1	1	1.16554	27	23.3767	9	0.00343086	23.79	0	0.019977	0.002126	0.153537	0.640058	0	0	0	1	0	0	0
612009	5242009	524	2009	61	27	4	-0.064999	1	0	0.273162	17	20.5106	9	0	37.19	0	0.306638	0.071318	0.603151	0.242701	0	1	0	1	0	0	0
612010	5242010	524	2010	61	27	4	0.009189	0	0	0.363481	18	20.4182	8	0	37.19	0	0.206395	0.057122	0.607347	0.180748	0	0	1	0	0	0	1
612014	5242014	524	2014	61	27	4	0.046564	0	0	0.386423	22	20.4761	9	0	37.19	1	0.200994	0.005434	0.458928	0.29115	0	0	1	0	0	0	0
822009	5262009	526	2009	82	11	3	0.003779	0	0	0.0619686	17	19.0733	7	0	25.04	0	0.60391	0.047788	0.0950372	0.221908	0	0	0	0	0		1
822018	5262018	526	2018	82	11	3	0.00281	0	1	0.792123	26	22.0185	8	0	15.59	1	0.125005	0.033228	0.04037	0.979221	0	0	1	1	0		1
352013	5282013	528	2013	35	1	0	0.014959	0	1	0.567392	20	23.8225	9	0	34.98	0	0.067222	0.027703	0.138792	0.577607	0	0	1	0	0	0	0
352017	5282017	528	2017	35	1	0	0.014879	0	1	0.520094	24	23.7986	11	9.42908e-05	34.98	0	0.074102	0.007234	0.114266	0.579048	0	1	1	0	0	1	0
342016	5302016	530	2016	34	3	0	0.036506	0	1	0.357077	23	22.3294	9	0.0059068	19.96	0	0.112932	0.003065	0.102222	0.334328	0	1	0	1	0	1	0
442015	5312015	531	2015	44	27	4	0.058566	0	0	0.265868	22	22.8482	11	3.06824e-06	26.12	1	0.064401	0.032706	0.359964	0.52846	0	1	0	0	0		0
442019	5312019	531	2019	44	27	4	0.037325	0	1	0.277653	26	23.1767	10	0	26.12	1	0.045914	0.006832	0.257365	0.602805	0	1	0	0	0		1
902011	5322011	532	2011	90	27	1	0.039258	0	1	0.21031	19	20.7404	9	0	10.57	0	0.213024	0.013921	0.221806	0.18351	0	0	1	0	0	0	0
382017	5332017	533	2017	38	27	1	0.015261	0	0	1.89355	25	22.1971	8	0	17.37	1	0.019236	0.034529	0.0525229	0.500873	0	1	0	1	0		1
272018	5342018	534	2018	27	27	1	0.016364	0	0	0.0993266	26	21.6795	9	0.00106775	52.28	1	0.32152	0.013802	0.0755302	0.409483	0	0	0	0	0		0
702016	5372016	537	2016	70	4	4	0.029276	0	1	0.214243	24	23.6333	9	0	20.82	0	0.018806	0.029583	0.000215145	0.821369	0	1	0	0	1		0
272009	5382009	538	2009	27	3	3	0.101442	0	1	1.19423	16	22.5159	11	4.04868e-05	41.52	0	0.03329	0.014181	0.0428947	0.39556	0	0	1	0	0	1	0
442009	5392009	539	2009	44	27	4	0.045214	0	1	0.405613	16	24.1299	18	1.18448e-05	46.34	0	0.046047	0.032559	0.398539	0.600351	0	1	0	1	0	1	0
442014	5392014	539	2014	44	27	4	0.062658	0	1	0.420448	21	24.9586	18	0	67.392	0	0.031074	0.015344	0.566902	0.597825	0	1	0	1	0	0	0
442018	5392018	539	2018	44	27	4	0.012411	0	0	0.373771	25	25.0182	15	0	67.39	0	0.025114	0.005496	0.561268	0.57019	0	0	0	1	0	0	0
702009	5402009	540	2009	70	4	4	0.072999	0	0	0.260131	16	22.5617	12	0.000544966	41	0	0.036997	0.009058	0.0108797	0.801839	0	1	0	0	0	0	0
702011	5402011	540	2011	70	4	4	0.029409	1	0	0.184914	18	23.6142	11	0.000543274	41	0	0.063118	0.026838	0.166446	0.863577	0	1	1	1	0	1	0
702012	5402012	540	2012	70	4	4	0.016925	0	0	0.137238	19	23.9775	11	0.000632791	41.53	0	0.071141	0.017129	0.113059	0.89857	0	1	1	0	0	0	0
382012	5412012	541	2012	38	27	1	0.116067	0	0	0.638554	20	21.9611	8	0.000531316	13.47	0	0.07589	0.016065	0.156352	0.130811	0	1	0	0	0		1
442009	5432009	543	2009	44	5	3	0.00987	0	1	0.294448	16	23.1476	8	0	54.54	0	0.004847	0.003472	0.447922	0.503836	0	0	1	1	0	0	0
442014	5432014	543	2014	44	5	3	0.071028	0	1	0.55985	21	23.858	8	0	42.69	0	0.003746	0.038414	0.60535	0.455475	0	1	0	0	0	0	1
442017	5432017	543	2017	44	5	3	0.002987	0	1	0.459831	24	24.0022	9	0	42.69	1	0.003598	0.053725	0.522546	0.480776	0	0	1	1	0	0	0
462009	5442009	544	2009	46	3	3	0.078811	0	1	0.388769	16	20.429	7	0	33.18	1	0.042497	0.013201	0.177832	0.309714	1	0	0	1	0		1
262010	5452010	545	2010	26	1	0	-0.21175	0	0	0.418423	18	19.2252	5	0	19.19	0	0.162015	0.126831	0.349114	1.17328	0	0	0	0	0	0	1
262013	5452013	545	2013	26	1	0	0.080896	0	1	0.717678	21	20.8832	5	0	46.16	0	0.087131	0.05793	0.486355	0.357445	0	1	0	0	0	0	1
772009	5462009	546	2009	77	1	1	0.046675	0	0	0.788891	16	19.8238	6	0	13.65	0	0.031818	0.063113	0.00274071	0.628178	0	1	0	0	0		0
392018	5472018	547	2018	39	11	5	0.054428	1	0	0.376921	25	22.9563	9	0.0319355	7.42	0	0.071266	0.007519	0.0660034	0.22516	0	1	0	0	0	1	0
542015	5482015	548	2015	54	6	4	0.003625	0	1	0.0888461	22	21.4452	8	0	30.31	1	0.350836	0.007675	0.113719	0.273105	0	0	0	1	0		1
362016	5502016	550	2016	36	5	2	0.05381	0	1	1.08738	23	23.9217	9	1.506e-06	41.03	0	0.092432	0.033107	0.228154	0.493372	0	1	0	1	1	0	0
62011	5522011	552	2011	6	2	0	0.096541	0	1	1.40356	18	20.4133	11	0	47.11	0	0.090914	0.016169	0.263905	0.317642	0	0	1	0	0	0	0
62015	5522015	552	2015	6	2	0	0.019466	0	1	0.285915	22	22.9487	15	0	46.42	0	0.079063	0.038209	0.368457	0.338593	0	0	0	1	0	0	0
512018	5542018	554	2018	51	4	0	0.001618	0	1	2.4257	25	20.9613	9	9.66944e-06	24.57	1	0.01433	0.00953	0.429564	0.287817	0	0	1	1	0		0
652014	5552014	555	2014	65	27	14	0.04484	0	0	1.02431	20	22.5801	9	0	43.12	0	0.070442	0.196568	0.0261805	0.537506	0	1	0	1	0	0	0
532016	5572016	557	2016	53	3	2	0.001636	0	1	0.0917191	22	22.3425	9	0	29.47	0	0.258096	0.015822	0.699424	0.220359	0	0	0	0	0		0
702015	5582015	558	2015	70	17	7	-0.124406	1	1	0.893102	27	21.7638	7	0.000135939	47.7	0	0.043723	0.086801	0.0930503	0.521308	0	0	0	0	1	0	1
362013	5592013	559	2013	36	17	7	0.061956	0	0	0.950678	20	22.9998	9	1.97707e-05	51.53	0	0.083891	0.009332	0.267121	0.605592	0	0	1	0	0	0	0
702012	5602012	560	2012	70	3	3	0.040167	0	1	0.700655	20	22.0974	6	0	25.43	0	0.081159	0.026371	0.0674681	0.716999	0	1	1	1	0	0	1
392010	5612010	561	2010	39	5	0	0.080104	0	0	0.646242	18	20.9723	9	0	42.31	0	0.248561	1.50181	0.102467	0.38777	0	0	0	1	0		0
392017	5612017	561	2017	39	5	0	0.032028	0	1	0.438291	25	21.7443	8	0.00099554	41.73	0	0.321556	0.007157	0.114557	0.495297	0	1	0	1	0	0	1
262015	5652015	565	2015	26	1	1	0.136285	0	1	0.611172	23	20.7823	8	0	40.55	0	0.15668	0.04883	0.220506	0.26697	0	0	0	1	0	0	1
262018	5652018	565	2018	26	1	1	0.03079	0	1	0.429786	26	21.1077	9	0	40.55	1	0.115784	0.074308	0.149688	0.265447	0	1	0	1	0		0
272017	5662017	566	2017	27	1	1	0.007699	0	1	0.172984	25	23.0791	9	0.00134377	27.87	0	0.113145	0.023542	0.106136	0.518631	0	0	1	0	0	0	0
152015	5682015	568	2015	15	3	0	0.117642	0	1	0.523466	21	23.3021	10	0.00116754	26.61	0	0.063602	0.127142	0.0842478	0.213882	0	1	1	1	0	1	1
362012	5812012	581	2012	36	22	1	0.084501	0	1	0.453627	20	23.1262	11	7.20152e-06	20	0	0.088638	0.071052	0.127063	0.189489	0	1	1	1	0	1	0
552015	5822015	582	2015	55	1	0	0.033033	0	1	0.24724	27	23.2374	9	3.1445e-06	54.09	0	0.075452	0.02693	0.63211	0.437003	0	0	0	1	0	0	0
352015	5842015	584	2015	35	22	1	0.004593	0	0	0.363906	25	21.8066	9	0.000108262	33.08	0	0.103271	0.0711	0.28514	0.296732	0	0	0	1	0		0
352017	5842017	584	2017	35	22	1	0.031394	0	1	0.427605	27	22.0249	9	0.000108262	18.6	0	0.094127	0.145843	0.108991	0.54165	0	1	1	1	0	0	0
392016	5862016	586	2016	39	3	1	0.006879	0	1	0.824915	28	20.1282	5	0	20.68	1	0.078161	0.005666	0.0594531	0.527149	0	1	1	0	0	0	1
272009	5902009	590	2009	27	6	1	-0.170756	1	1	0.530838	16	20.0623	7	0	18.01	0	0.192701	0.118278	0.241375	0.552185	1	0	1	1	0		1
272010	5902010	590	2010	27	6	1	0.082909	0	0	0.547935	17	20.1589	7	0	18.01	0	0.195114	0.12801	0.231399	0.50964	0	0	1	0	0	0	1
272016	5902016	590	2016	27	6	1	0.079451	0	1	0.503284	23	20.2623	7	0	18.61	1	0.214091	0.133845	0.226158	0.581474	0	0	1	1	0	0	1
442010	5912010	591	2010	44	1	1	0.008116	0	0	1.89247	23	21.5541	17	0	49.84	0	0.032522	0.004411	0.170306	0.768555	0	0	1	0	0	0	0
442012	5912012	591	2012	44	1	1	0.006509	0	1	1.60997	25	21.7964	14	0	49.84	0	0.043637	0.00637	0.136552	0.817919	0	0	1	0	0	0	0
442016	5912016	591	2016	44	1	1	0.022796	0	1	0.145573	29	24.1167	9	1.57295e-05	31.27	0	0.038726	0.010168	0.583355	0.612976	0	1	0	0	0	0	0
22017	5922017	592	2017	2	11	5	-0.001582	0	0	0.195264	24	22.1923	5	0	27.72	1	0.094797	0.010692	0.0477346	0.194945	0	1	1	1	0		1
22019	5922019	592	2019	2	11	5	0.00425	1	0	0.227333	26	22.1704	5	0	25.4	0	0.07745	0.009666	0.0818393	0.158587	0	0	0	1	1		1
512009	5942009	594	2009	51	4	4	0.001271	0	1	0.100564	16	21.9696	7	0	13.81	0	0.03389	0.017971	0.288327	0.068592	0	0	1	1	0	0	1
512011	5942011	594	2011	51	4	4	-0.005006	0	0	0.335533	18	22.2106	7	0	13.81	0	0.018703	0.002842	0.218952	0.274073	0	1	0	0	0		1
512011	5942011	594	2011	51	4	4	-0.005006	0	0	0.335533	18	22.2106	7	0	13.81	0	0.018703	0.002842	0.218952	0.274073	0	0	1	0	0		1
152011	5962011	596	2011	15	5	0	0.133525	0	0	0.779849	15	22.1683	9	0	53.89	0	0.104479	0.044858	0.0855242	0.349073	0	1	1	1	0	1	0
152014	5962014	596	2014	15	5	0	0.093091	0	1	0.725165	18	22.5817	9	2.38284e-06	53.88	1	0.124585	0.024251	0.268828	0.348088	0	1	1	0	0	1	0
272019	5972019	597	2019	27	3	1	0.013592	0	1	0.65552	26	23.2522	9	0.00693095	24.41	0	0.090139	0.002544	0.278216	0.687569	0	1	0	0	0	0	1
462013	5982013	598	2013	46	3	1	0.072126	0	0	0.232304	17	23.0654	8	0	42.05	0	0.059375	0.011123	0.480197	0.346266	1	0	0	1	0	1	1
462017	5982017	598	2017	46	3	1	0.048849	0	0	0.198955	21	23.6547	9	0	42.1	1	0.070207	0.008478	0.391358	0.456978	0	1	1	1	0	1	0
292014	5992014	599	2014	29	4	0	0.011515	0	1	0.787495	18	22.3429	9	4.41001e-05	22.71	0	0.061336	0.000303	0.367452	0.504491	0	1	1	1	0	0	0
292019	5992019	599	2019	29	4	0	-0.031526	0	1	0.417339	23	23.0139	9	0.000557994	25.96	0	0.046114	0.023912	0.376376	0.63229	0	1	1	0	0	0	0
442019	6002019	600	2019	44	3	1	0.02766	0	1	0.431535	25	24.2001	9	5.02337e-06	65.63	1	0.055494	0.012049	0.579787	0.570936	0	1	0	1	0	1	0
442011	6012011	601	2011	44	27	1	0.010665	0	1	0.258199	18	22.8238	9	0.000439955	16.85	0	0.063431	0.006845	0.813012	0.602083	0	0	0	0	0		0
442010	6022010	602	2010	44	27	0	-0.056879	0	1	0.790597	17	21.4263	9	0	29.63	0	0.04529	0.032989	0.45515	0.747126	0	0	0	1	0	0	0
92015	6032015	603	2015	9	15	15	0.296392	0	1	0.585253	21	21.0658	9	0	15.86	0	0.090021	0.207447	0.0903899	0.252861	0	0	1	1	0	0	0
462015	6052015	605	2015	46	15	15	0.019191	0	0	0.311673	19	21.6163	9	0	29.51	0	0.089414	0.028244	0.460637	0.533771	0	0	1	1	0	0	0
462018	6052018	605	2018	46	15	15	0.014498	0	0	0.246937	22	22.7683	9	0	22.46	0	0.093392	0.015284	0.262242	0.622899	0	0	1	0	0		0
852010	6072010	607	2010	85	17	7	-0.111969	0	1	0.741571	17	21.2003	7	1.64025e-06	23.52	0	0.165505	0.069284	0.285787	0.727613	0	0	1	1	0		1
852014	6072014	607	2014	85	17	7	0.104095	0	0	0.76051	21	21.3926	11	0	48.13	0	0.056518	0.03256	0.128956	0.321592	0	0	1	1	0		1
852015	6072015	607	2015	85	17	7	0.131661	0	1	0.648919	22	21.5966	8	0.000605877	48.13	0	0.066341	0.043334	0.108931	0.286123	0	1	1	1	0	0	1
702015	6082015	608	2015	70	1	0	0.006665	0	0	0.0631662	19	23.0508	7	0.000160285	29.12	0	0.242082	0.03873	0.00295396	0.597069	0	1	1	1	0	0	1
702015	6082015	608	2015	70	1	0	0.006665	0	0	0.0631662	19	23.0508	7	0.000160285	29.12	0	0.242082	0.03873	0.00295396	0.597069	0	1	1	0	0	0	1
782016	6102016	610	2016	78	5	5	0.006583	0	1	0.579198	22	21.0467	9	0.000424502	27.29	0	0.054573	0.029894	0.150387	0.388244	0	0	1	0	0	0	0
702016	6152016	615	2016	70	10	0	0.02789	0	1	0.622335	20	22.6427	9	0.00837738	42.88	0	0.040492	0.012532	0.0722459	0.713111	1	1	0	1	0	0	0
702018	6152018	615	2018	70	10	0	0.010427	0	1	0.235139	22	23.2316	8	0.00963446	42.97	0	0.104694	0.021678	0.044375	0.757065	0	1	0	1	0		1
702018	6152018	615	2018	70	10	0	0.010427	0	1	0.235139	22	23.2316	8	0.00963446	42.97	0	0.104694	0.021678	0.044375	0.757065	0	1	1	1	0		1
292011	6192011	619	2011	29	5	0	0.028482	0	1	1.00367	15	22.124	9	0	32.07	1	0.026663	0.034208	0.400429	0.451667	0	1	1	0	0	0	0
292015	6192015	619	2015	29	5	0	0.030135	0	1	0.877164	19	22.0866	9	0	30.63	1	0.05324	0.004516	0.405077	0.321319	0	1	1	0	0	0	0
702012	6202012	620	2012	70	15	15	0.057484	0	0	0.232855	19	23.0818	9	0	65.98	0	0.041992	0.022781	0.0152169	0.712403	0	1	1	1	0	0	0
702019	6202019	620	2019	70	15	15	0.016647	0	0	0.225932	26	24.6947	8	4.65548e-05	61.17	0	0.065583	0.007876	0.22774	0.816847	0	1	0	0	0	0	1
352013	6222013	622	2013	35	6	0	0.02561	0	1	0.425767	20	19.8793	9	0	20.46	0	0.121231	0.077333	0.0997788	0.38989	1	0	1	1	1		0
352014	6222014	622	2014	35	6	0	-0.107113	0	1	0.146371	21	19.7396	9	0	17.99	0	0.782294	0.08071	0.0997153	0.405503	0	0	1	1	1		0
272017	6232017	623	2017	27	1	0	0.084428	0	1	0.136208	24	23.8077	7	0.000556829	26.66	0	0.110117	0.027589	0.0955541	0.060306	0	1	0	0	0		1
362014	6252014	625	2014	36	1	1	0.107882	0	1	0.759296	18	24.9673	13	6.63731e-06	39.11	0	0.070718	0.039999	0.209013	0.63472	0	1	0	1	0	1	1
512016	6262016	626	2016	51	22	1	0.044859	0	0	6.14219	22	23.2356	12	0.0307967	35	0	0.002393	0.013077	0.00540902	0.740831	0	1	1	0	0	0	1
512017	6262017	626	2017	51	22	1	-0.04133	1	0	11.2744	23	22.921	13	0.0307967	35	1	0.002123	0.073564	0.00611914	0.704506	1	1	0	1	0		1
512018	6262018	626	2018	51	22	1	0.013403	0	0	9.49155	24	22.6629	13	0.0218293	38.09	0	0.003055	0.056163	0.00636995	0.612464	1	1	0	1	0		1
322012	6292012	629	2012	32	3	0	0.019269	0	0	0.502323	19	24.1592	10	6.36224e-07	30.63	0	0.097207	0.017196	0.284609	0.504488	1	1	0	1	0	1	1
322013	6292013	629	2013	32	3	0	0.015723	0	0	0.436423	20	24.2998	11	1.27128e-07	30.63	0	0.098968	0.013341	0.239492	0.577386	0	0	0	0	0	0	0
322010	6302010	630	2010	32	5	0	0.031304	0	1	1.59466	18	24.1944	12	4.63549e-07	56.923	0	0.013807	0.011559	0.317018	0.742978	0	0	1	1	0	1	0
322012	6302012	630	2012	32	5	0	0.019563	0	1	1.93666	20	24.4095	14	4.22058e-07	51.83	1	0.010596	0.013236	0.252111	0.697281	0	0	0	0	0	1	0
322017	6302017	630	2017	32	5	0	0.015508	0	1	1.72471	25	24.5902	12	4.7499e-06	36.53	0	0.012291	0.010973	0.310069	0.611346	0	0	0	1	0	1	0
702018	6312018	631	2018	70	1	1	0.087472	0	0	0.215014	25	23.2594	9	0	61.33	1	0.015907	0.040088	0.00469554	0.487119	0	1	0	1	0		0
512016	6322016	632	2016	51	11	5	0.005911	0	1	0.72803	23	22.6338	7	1.07407e-05	18.06	1	0.018565	0.002608	0.0548911	0.791871	1	0	0	1	0		1
512018	6322018	632	2018	51	11	5	0.004037	0	1	0.902216	25	22.7739	7	1.07407e-05	18.06	1	0.01452	0.010825	0.0698016	0.797246	0	1	1	0	0		1
512019	6322019	632	2019	51	11	5	0.009518	1	1	0.74671	26	22.868	7	1.07407e-05	18.06	0	0.019569	0.015214	0.0638238	0.799435	0	1	1	1	0		1
322015	6332015	633	2015	32	5	0	-0.192121	0	1	0.203912	25	19.2081	9	0	13.66	0	0.589302	0.079278	0.502085	0.269247	0	0	1	1	0		0
322017	6332017	633	2017	32	5	0	-0.025262	0	0	0.0671715	27	20.7126	9	0	20	1	0.595186	0.112267	0.102319	0.837472	1	0	1	0	0		0
322017	6332017	633	2017	32	5	0	-0.025262	0	1	0.0671715	27	20.7126	9	0	20	1	0.595186	0.112267	0.102319	0.837472	1	1	1	1	0		0
262012	6352012	635	2012	26	3	0	0.008374	0	0	0.750333	16	22.0114	9	0	51.25	0	0.057312	0.020924	0.787682	0.26082	0	0	0	0	0	0	0
262015	6352015	635	2015	26	3	0	0.00945	0	1	0.539414	19	21.8687	9	0	51.25	0	0.09409	0.012908	0.73329	0.111514	0	1	1	1	0		0
252014	6372014	637	2014	25	27	0	0.09276	0	0	3.31151	26	20.9158	9	1.82428e-05	29.5	1	0.030495	0.038594	0.342425	0.261497	1	1	0	1	0	0	0
252016	6372016	637	2016	25	27	0	0.057496	0	0	2.31298	28	20.97	9	1.82428e-05	29.5	1	0.031706	0.032347	0.296687	0.26409	0	1	0	1	0		0
132011	6392011	639	2011	13	4	0	0.080941	0	1	1.3057	24	21.0666	9	0	41.96	0	0.048496	0.04964	0.205	0.347867	0	1	1	0	0	1	0
132014	6392014	639	2014	13	4	0	0.063182	0	1	1.00576	27	21.3436	9	0	41.96	0	0.051783	0.037689	0.329823	0.344343	0	0	1	0	0	1	0
132015	6392015	639	2015	13	4	0	0.083949	0	0	1.28769	28	21.2786	9	0	42.13	0	0.047709	0.035951	0.301521	0.219564	0	0	1	1	0	1	0
272012	6502012	650	2012	27	5	2	0.131817	0	1	0.996493	16	21.4628	8	0	44.54	0	0.068743	0.039868	0.156397	0.182733	0	0	1	1	0	0	1
272013	6502013	650	2013	27	5	2	0.092756	1	0	0.77269	17	21.5686	8	0	44.54	0	0.105832	0.062909	0.13926	0.167416	0	1	1	0	0	0	1
272013	6502013	650	2013	27	5	2	0.092756	0	0	0.77269	17	21.5686	8	0	44.54	0	0.105832	0.062909	0.13926	0.167416	0	0	0	0	0	0	1
82011	6552011	655	2011	8	4	0	0.169579	0	1	0.608126	22	21.7995	8	0	58.41	1	0.08954	0.059848	0.107958	0.11365	1	0	0	0	0	0	1
82014	6552014	655	2014	8	4	0	0.058642	0	1	0.419881	25	22.0227	9	0	58.41	0	0.158977	0.010912	0.156871	0.129441	0	0	0	0	0	0	0
82016	6552016	655	2016	8	4	0	-0.189673	0	1	0.208451	27	21.8228	9	0	58.41	1	0.229759	0.143096	0.144172	0.125634	0	0	0	0	0	0	0
82016	6552016	655	2016	8	4	0	-0.189673	0	1	0.208451	27	21.8228	9	0	58.41	1	0.229759	0.143096	0.144172	0.125634	0	0	0	0	0	0	0
702011	6562011	656	2011	70	1	1	0.028444	0	1	0.264124	24	24.3437	9	0.182493	21.82	0	0.037752	0.012917	0.00439166	0.855081	1	1	1	0	0	0	0
702013	6562013	656	2013	70	1	1	0.015166	0	1	0.257546	26	24.8568	9	0.186055	21.82	0	0.039596	0.008148	0.00870162	0.840893	0	1	1	1	0	1	0
702019	6562019	656	2019	70	1	1	0.019766	0	1	0.210735	32	26.4966	9	0.0115391	16.99	0	0.039683	0.003292	0.0136132	0.837841	0	1	1	1	0	1	0
322016	6572016	657	2016	32	1	1	0.00826	0	1	0.776485	23	22.6519	9	0	60.94	1	0.099174	0.054445	0.34766	0.478328	0	1	0	1	0	0	0
272014	6612014	661	2014	27	1	1	0.141091	0	1	0.718552	21	21.8702	9	2.86842e-05	22.28	1	0.150804	0.020895	0.224793	0.350592	0	1	0	0	0	1	0
272018	6612018	661	2018	27	1	1	0.155403	0	1	0.571015	25	22.9654	8	0.000560365	22.36	0	0.065344	0.026101	0.126498	0.327952	0	1	0	0	0	1	1
862010	6652010	665	2010	86	10	3	0.04106	0	0	0.949097	22	20.7103	11	0	22.72	0	0.089313	0.019386	0.381944	0.715773	0	0	0	1	0	1	0
862016	6652016	665	2016	86	10	3	0.036852	0	1	0.30574	28	22.8175	11	0	13.16	0	0.17218	0.008692	0.567281	0.286639	0	0	1	0	1	0	0
702011	6672011	667	2011	70	3	3	0.015215	0	1	0.166515	22	23.1111	9	0	15.58	0	0.073425	0.010904	0.0241877	0.502322	0	1	0	0	0	0	1
702014	6672014	667	2014	70	3	3	0.004701	0	1	0.132265	25	23.4907	7	0	15.58	1	0.073755	0.005338	0.0242737	0.645221	1	1	0	1	0		1
702015	6672015	667	2015	70	3	3	0.024338	0	0	0.268055	26	23.5829	7	0	15.58	1	0.02982	0.014713	0.0210521	0.652122	0	1	0	1	0		1
702011	6682011	668	2011	70	12	12	0.004362	0	1	0.102011	23	20.6628	12	0	39.28	0	0.221402	0.077474	0.00509929	0.213661	0	0	1	0	0	0	0
702015	6712015	671	2015	70	11	5	0.024692	0	1	0.318924	24	24.9742	7	0.00563384	18.2	0	0.024775	0.006709	0.00300877	0.804169	0	1	1	0	0	0	1
702017	6712017	671	2017	70	11	5	0.010449	0	0	0.155513	26	26.0857	9	0.000916724	18.04	0	0.035479	0.009538	0.0165444	0.856649	1	1	1	1	0	1	0
302013	6722013	672	2013	30	2	0	0.078727	0	0	0.768272	21	21.9205	9	0	30.16	0	0.04537	0.063283	0.582337	0.555556	1	1	1	0	0		0
642009	6762009	676	2009	64	27	4	-0.076696	0	0	0.534516	13	21.0987	5	0	29.24	0	0.120655	0.04954	0.158189	0.704545	1	0	1	1	0		1
642015	6762015	676	2015	64	27	4	-0.013503	0	0	1.01605	19	19.5603	5	0	20.03	1	0.274099	0.077389	0.31091	0.534206	1	1	1	0	0	0	1
282014	6772014	677	2014	28	4	2	-0.142594	0	1	0.598581	26	21.8261	9	0	29.77	0	0.099322	0.252628	0.617589	0.811452	0	0	0	0	0		0
342017	6782017	678	2017	34	10	0	0.005076	0	1	0.543373	24	21.7535	9	0	27.94	1	0.057228	0.020102	0.415288	0.527887	0	0	0	1	0		0
352011	6802011	680	2011	35	4	0	0.039973	0	0	1.06466	18	23.3486	9	4.96269e-05	21.1	0	0.040132	0.019865	0.167151	0.648312	0	1	1	0	0	1	0
352016	6802016	680	2016	35	4	0	0.001905	0	1	0.475539	23	22.9492	9	4.62086e-05	27.62	0	0.119863	0.058897	0.223435	0.620766	0	0	0	1	0		0
352018	6802018	680	2018	35	4	0	0.009073	0	1	0.853804	25	22.961	9	5.64158e-06	29.37	0	0.037928	0.004886	0.169119	0.608086	0	1	1	1	0		0
872014	6812014	681	2014	87	22	1	0.093863	0	1	0.256672	21	21.1444	9	0.0742733	14.61	0	0.161704	0.025243	0.00509903	0.092627	0	1	0	1	1	0	0
652014	6822014	682	2014	65	4	0	0.03505	0	1	0.592605	20	21.8566	9	0.000176511	19.74	0	0.164097	0.007246	0.150829	0.435378	0	0	1	1	0		0
652019	6822019	682	2019	65	4	0	0.045158	0	1	0.546006	25	22.5576	8	2.16301e-06	27.58	1	0.074335	0.001124	0.0949591	0.431899	0	0	1	0	0		1
262009	6832009	683	2009	26	2	0	0.135963	0	1	0.269212	12	22.5893	9	0	20.62	0	0.173497	0.073594	0.517292	0.543043	0	1	1	0	0	0	0
462012	6852012	685	2012	46	27	0	0.048154	0	0	0.106995	20	22.757	9	0	62.25	0	0.150329	0.058567	0.217581	0.203434	0	1	1	1	0	0	0
462016	6852016	685	2016	46	27	0	0.066386	0	0	0.0971241	24	23.4352	8	0	47.89	0	0.112398	0.02293	0.10553	0.236022	0	1	0	1	0	0	1
92013	6882013	688	2013	9	1	1	0.246819	0	0	0.585621	24	20.8574	9	0	40.83	0	0.080736	1.20515	0.269749	0.150741	0	1	0	0	1		0
92014	6882014	688	2014	9	1	1	0.196396	0	0	0.600817	25	21.2196	9	7.08934e-05	40.99	0	0.071	1.24828	0.311934	0.265747	0	0	0	0	0	0	0
92014	6882014	688	2014	9	1	1	0.196396	0	1	0.600817	25	21.2196	9	7.08934e-05	40.99	0	0.071	1.24828	0.311934	0.265747	0	0	1	0	0	0	0
92018	6882018	688	2018	9	1	1	0.153672	0	0	0.467183	29	21.6879	7	0	40.99	1	0.078749	0.030334	0.361585	0.10764	0	1	0	0	0		1
92019	6882019	688	2019	9	1	1	0.064103	0	1	0.382882	30	21.7036	7	0	40.99	1	0.102442	0.070311	0.36105	0.200244	0	1	0	0	0		1
442015	6902015	690	2015	44	27	0	0.066414	0	1	0.368407	18	22.9955	9	1.33209e-07	30.3	0	0.085311	0.034669	0.416545	0.478615	0	1	1	1	0	0	0
442018	6902018	690	2018	44	27	0	0.021409	0	1	0.17757	21	23.7956	9	1.05704e-07	16	1	0.074889	0.024198	0.336719	0.589695	0	1	1	1	0		0
262013	6912013	691	2013	26	2	2	-0.017719	0	1	0.115508	21	19.4516	7	0	9.97	1	0.098829	0.080114	0.0004589	0.658523	0	0	0	0	0		1
262014	6912014	691	2014	26	2	2	-0.124353	0	0	0.0375112	22	19.6734	8	0	9.97	1	0.784561	0.058616	0.0816494	0.769477	1	0	1	1	0		1
262015	6912015	691	2015	26	2	2	0.049527	0	0	0.364986	23	19.4747	11	0	9.97	1	0.067624	0.089642	0.00353812	0.671943	0	0	0	0	0		1
262018	6912018	691	2018	26	2	2	0.054213	0	0	0.190057	26	19.1062	9	0	9.97	1	0.215581	0.042897	0.0138842	0.502493	1	0	0	0	0		0
442014	6922014	692	2014	44	3	1	0.012421	0	1	0.41473	21	22.0565	9	0.000104716	35.1	0	0.064042	0.007626	0.519669	0.658962	0	1	1	1	0		0
372012	6972012	697	2012	37	5	0	0.0753	0	1	0.353632	19	20.2117	7	0.287997	28.8	0	0.149309	0.109699	0.572531	0.170988	1	0	1	1	0	0	1
312010	7082010	708	2010	31	10	1	0.123843	0	0	1.73968	17	22.2355	10	0	29.95	1	0.014735	0.040947	0.397768	0.44039	0	1	1	0	0	1	1
312018	7092018	709	2018	31	3	1	0.020989	0	1	0.579445	24	26.0644	11	3.59181e-07	39.73	0	0.020224	0.008713	0.567133	0.717593	0	1	0	1	0	0	0
482014	7112014	711	2014	48	0	0	-0.060694	0	0	0.055912	21	20.93	8	0	18.65	1	0.640942	0.023748	0.0532185	0.741107	1	0	1	1	0		1
482016	7112016	711	2016	48	0	0	0.004642	0	0	0.112792	23	22.1307	7	0	19.85	0	0.136281	0.086081	0.0418737	0.267287	0	0	1	1	0	1	1
482018	7112018	711	2018	48	0	0	0.009649	0	1	0.226546	25	23.1207	9	0.0751296	19.48	0	0.094209	0.019857	0.0338604	0.59171	0	1	0	0	0	0	0
482019	7112019	711	2019	48	0	0	-0.088867	0	1	0.156905	26	23.218	9	0.175329	16.68	0	0.152477	0.058264	0.0335056	0.564838	0	1	0	1	0	0	0
522016	7152016	715	2016	52	3	1	0.041665	0	1	1.14721	19	21.4785	9	0	33.86	0	0.099548	0.00596	0.324118	0.429003	1	1	1	1	0	0	0
522018	7152018	715	2018	52	3	1	0.041606	0	1	1.17576	21	21.498	9	5.37623e-06	33.86	0	0.111717	0.0078	0.348481	0.379362	1	0	1	1	0	0	0
522019	7152019	715	2019	52	3	1	0.067296	0	1	1.17837	22	21.5532	8	5.37623e-06	38.34	0	0.098007	0.017615	0.322508	0.355108	0	1	0	1	0	0	1
142011	7162011	716	2011	14	1	0	0.00981	0	1	0.706313	18	20.5289	9	1.5943e-05	22.7	0	0.064046	0.123763	0.335104	0.653428	1	1	0	0	0	0	0
142016	7162016	716	2016	14	1	0	0.008077	0	0	0.742845	23	21.8597	9	0.00275563	32.69	0	0.040816	0.025262	0.271274	0.415167	0	1	0	0	0	0	0
142018	7162018	716	2018	14	1	0	0.004483	0	1	0.734189	25	22.4096	8	0.0533874	30.56	0	0.043935	0.016963	0.208625	0.476286	0	0	1	1	0	0	1
312019	7172019	717	2019	31	27	1	0.106195	1	1	1.69718	30	23.5665	7	0	53.05	1	0.005884	0.048912	0.611349	0.534179	0	1	1	0	0	1	1
702009	7182009	718	2009	70	1	0	0.087912	0	0	0.305628	16	22.9358	9	0.197345	26.8	0	0.017233	0.021319	0.0214669	0.667191	1	1	0	0	0	1	0
852017	7192017	719	2017	85	3	0	0.063882	0	1	0.745492	28	23.118	9	0	77.13	1	0.103659	0.003831	0.12866	0.341727	0	0	0	1	0	0	0
622012	7212012	721	2012	62	5	5	0.021977	0	1	0.890353	18	20.4218	9	0	26.31	0	0.04895	0.0201	0.32203	0.370423	0	1	1	1	0	0	0
622016	7212016	721	2016	62	5	5	0.009341	0	1	0.476652	22	20.7722	9	0.000249271	21.04	0	0.060444	0.034243	0.314655	0.347471	0	0	0	0	0	0	0
252011	7232011	723	2011	25	3	0	0.022727	0	1	1.64711	19	20.6503	9	0	29.73	0	0.022605	0.016361	0.281202	0.434366	1	1	1	1	1		0
252014	7232014	723	2014	25	3	0	0.011944	0	1	1.19278	22	20.5451	10	0	29.73	1	0.038816	0.059398	0.180787	0.401394	0	1	0	0	0		1
392016	7252016	725	2016	39	15	15	0.00997	0	1	0.335855	23	26.0469	12	5.91406e-05	11.56	0	0.08155	0.000779	0.340983	0.551437	0	1	0	0	0	0	0
152012	7292012	729	2012	15	15	15	0.035872	0	1	0.715186	15	23.626	15	0.000132864	57.48	0	0.09357	0.013066	0.481038	0.394888	0	0	1	1	0	1	0
262009	7312009	731	2009	26	3	1	0.022791	0	0	1.26472	15	21.7867	8	0.000364731	14.42	0	0.035021	0.066125	0.451984	0.402376	0	0	0	0	0	1	1
262018	7312018	731	2018	26	3	1	0.053714	0	0	0.636266	24	22.1462	6	0	12.18	1	0.091044	0.059953	0.570002	0.301836	0	0	1	0	0		1
32011	7352011	735	2011	3	1	1	0.018503	0	1	0.304383	18	22.0118	7	2.43316e-05	10.31	0	0.114125	0.008981	0.235714	0.496975	0	0	0	1	0		1
702014	7362014	736	2014	70	1	1	0.011049	0	0	0.116367	21	22.5296	9	0	53.32	1	0.103573	0.019776	0.00714293	0.515506	0	0	1	1	0		0
702016	7362016	736	2016	70	1	1	0.007562	0	1	0.197492	23	23.8992	9	0	53.32	0	0.036927	0.005922	0.00230483	0.825185	0	0	1	0	0	0	0
272017	7392017	739	2017	27	17	1	0.045086	0	0	0.975513	20	22.4622	7	5.11895e-05	26.74	0	0.132389	0.01274	0.372604	0.464079	1	1	1	1	0	0	1
392012	7482012	748	2012	39	6	4	0.034519	0	1	0.636927	15	21.5814	11	0	20.18	1	0.08981	0.009394	0.104447	0.427806	0	0	1	0	0	0	0
322011	7512011	751	2011	32	3	1	-0.1475	0	1	0.937802	18	22.7189	8	2.70238e-07	33.77	0	0.033764	0.06568	0.337672	0.97959	0	0	0	0	0		1
322017	7512017	751	2017	32	3	1	0.051979	0	1	1.61037	24	22.1488	8	1.70229e-06	23.59	0	0.039444	0.014108	0.199692	0.428925	0	0	0	1	0		1
522015	7532015	753	2015	52	11	1	-0.023804	1	1	0.816967	21	22.0641	9	0	20.68	0	0.032943	0.034361	0.0762362	0.615609	0	0	0	0	0		0
522019	7532019	753	2019	52	11	1	0.020916	0	0	0.517092	25	22.4279	9	0	27.55	1	0.04851	0.007459	0.0660325	0.558788	0	1	0	0	0		0
542013	7552013	755	2013	54	3	1	-0.071804	0	1	0.834468	17	22.6283	13	4.46486e-05	27.79	0	0.046593	0.033867	0.707949	0.77939	0	1	0	0	0		0
542018	7552018	755	2018	54	3	1	0.004994	0	1	0.175022	22	22.9404	9	1.84928e-05	27.79	1	0.065005	0.102533	0.000925339	0.886016	0	0	0	0	0		0
272010	7562010	756	2010	27	4	0	0.037512	0	1	0.954252	17	21.7311	9	2.80115e-06	36.31	0	0.063171	0.017011	0.366979	0.374158	0	0	1	1	0	0	0
92018	7582018	758	2018	9	15	15	0.009801	1	1	0.58567	21	23.953	8	6.19353e-05	33.75	0	0.041785	0.012626	0.13617	0.626793	0	1	0	0	1		1
92019	7582019	758	2019	9	15	15	-0.045666	0	0	0.434885	22	23.9609	8	6.19353e-05	33.75	0	0.081356	0.039224	0.117034	0.658485	0	1	0	1	0	0	1
522015	7592015	759	2015	52	10	3	0.000389	0	1	1.90351	26	22.8769	10	0.000189741	18.07	0	0.035709	0.010535	0.47228	0.654269	0	1	1	1	0	1	0
522018	7592018	759	2018	52	10	3	0.054635	0	0	1.90012	29	22.8032	11	0.00017199	20.07	0	0.030784	0.035217	0.428887	0.546828	0	1	0	1	0	1	0
312009	7612009	761	2009	31	3	0	-0.044374	0	0	1.02229	12	24.2735	6	0	82.12	0	0.068136	0.059462	0.515842	0.594372	0	0	1	1	0	0	1
312014	7612014	761	2014	31	3	0	0.006404	0	1	0.842416	17	24.6186	6	0	81.77	0	0.021718	0.00208	0.348669	0.67792	0	0	1	0	0	0	1
312019	7612019	761	2019	31	3	0	0.009169	0	1	0.868436	22	24.8297	8	0	61.44	0	0.015774	0.011083	0.430146	0.67047	0	0	0	1	0	0	1
82009	7622009	762	2009	8	1	1	-0.014576	0	0	0.277458	15	20.7777	9	0	17.69	0	0.325446	0.040655	0.476523	0.435976	0	0	1	0	0	0	1
82015	7622015	762	2015	8	1	1	0.014857	0	1	0.379137	21	21.5998	9	6.95499e-05	17.69	0	0.102488	0.028861	0.172421	0.158811	0	0	0	1	0	0	1
82016	7622016	762	2016	8	1	1	0.01941	1	0	0.238096	22	21.7954	7	6.35614e-05	19.93	0	0.131031	0.033038	0.136055	0.141493	0	0	0	0	0	0	1
272019	7662019	766	2019	27	1	0	-0.434848	0	1	0.420857	26	22.2704	9	3.96277e-05	24.98	0	0.084922	0.280945	0.165261	0.432534	0	1	0	1	0		0
442010	7672010	767	2010	44	3	0	-0.061464	0	1	0.349337	17	23.2215	12	9.33955e-06	36.24	0	0.011573	0.048184	0.465866	0.872932	0	1	0	0	0	0	0
372016	7682016	768	2016	37	5	5	0.011602	1	1	0.666088	19	24.3924	10	6.60973e-06	38.18	0	0.042037	0.003287	0.135514	0.548585	0	0	0	1	0	1	1
372016	7682016	768	2016	37	5	5	0.011602	0	0	0.666088	19	24.3924	10	6.60973e-06	38.18	0	0.042037	0.003287	0.135514	0.548585	0	1	0	1	0	1	1
372019	7682019	768	2019	37	5	5	0.01167	1	0	0.703371	22	24.6102	13	4.08142e-06	38.18	0	0.023566	0.001687	0.0866535	0.659529	0	1	0	1	0	1	1
372019	7682019	768	2019	37	5	5	0.01167	0	0	0.703371	22	24.6102	13	4.08142e-06	38.18	0	0.023566	0.001687	0.0866535	0.659529	0	0	1	0	0	1	1
342010	7772010	777	2010	34	22	4	0.03542	0	1	0.414252	13	21.0839	9	0.000141778	26.06	0	0.096995	0.00722	0.151439	0.346502	0	0	0	0	0	0	0
342015	7772015	777	2015	34	22	4	0.043997	0	1	0.544275	18	21.3659	9	7.27171e-05	17.92	0	0.118004	0.002442	0.214669	0.382072	0	0	0	0	0	0	0
342017	7772017	777	2017	34	22	4	0.019375	0	1	0.422922	20	21.449	9	3.83994e-05	17.92	0	0.126455	0.017216	0.133119	0.377156	0	1	0	1	0	0	0
332013	7782013	778	2013	33	3	1	0.021186	0	1	1.23208	16	24.6579	9	8.60955e-05	45.38	0	0.011293	0.017849	0.33401	0.662497	0	1	1	1	0	1	0
332017	7782017	778	2017	33	3	1	0.021733	1	1	0.84161	20	24.6158	9	8.98273e-06	39	0	0.019187	0.004919	0.329322	0.579449	0	1	0	1	0	0	0
742013	7792013	779	2013	74	2	2	-0.085944	0	1	0.59235	18	19.7736	9	4.91845e-06	14.12	0	0.162286	0.052437	0.185259	0.289961	0	0	0	1	0		0
742017	7792017	779	2017	74	2	2	0.124792	0	1	0.440304	22	20.2692	9	0	15.27	1	0.132522	0.12655	0.614332	0.530621	0	0	1	1	0		0
282009	7822009	782	2009	28	27	0	0.007188	0	1	1.2814	17	21.4131	9	1.84444e-05	20.23	0	0.032276	0.051595	0.511006	0.558157	0	0	1	1	0	0	0
282015	7822015	782	2015	28	27	0	0.0205	0	0	1.23926	23	21.5551	9	1.12868e-05	13	1	0.037829	0.051916	0.437841	0.433064	0	0	1	1	0	0	0
522019	7852019	785	2019	52	10	3	0.093262	0	1	0.268899	29	24.2433	12	1.16282e-07	42.68	0	0.044723	0.055766	0.0671967	0.522795	0	1	1	1	0	0	0
272016	7882016	788	2016	27	1	1	0.005469	0	1	1.01395	23	21.4371	8	0	28.58	1	0.053652	0.009756	0.0807615	0.442488	0	0	0	1	0		1
302014	7892014	789	2014	30	5	2	0.099135	0	1	0.756258	17	22.9022	10	3.17919e-07	42.58	0	0.045661	0.035099	0.519898	0.5243	0	1	1	0	0	1	1
302017	7892017	789	2017	30	5	2	0.100552	1	1	0.847121	20	22.8484	8	3.17919e-07	42.58	1	0.04602	0.039187	0.482127	0.446705	0	1	1	0	0	0	1
302018	7892018	789	2018	30	5	2	0.182799	1	0	1.01531	21	23.0312	9	0	42.58	1	0.04509	0.082003	0.384324	0.393845	0	1	1	1	0	1	0
272017	7902017	790	2017	27	3	1	0.129457	0	0	0.445643	29	21.0055	9	1.39204e-06	18.08	0	0.099694	0.09943	0.180424	0.367401	0	1	1	0	0		0
442012	7912012	791	2012	44	2	2	0.026136	0	0	0.119216	15	23.2981	7	0	84.11	0	0.005635	0.033378	0.796971	0.741722	0	0	0	0	0	0	1
442016	7912016	791	2016	44	2	2	-0.006049	0	0	0.084073	19	23.664	7	1.5446e-05	62.54	0	0.013783	0.012648	0.831082	0.727771	0	1	0	0	0		1
852016	7932016	793	2016	85	1	1	0.076425	0	1	0.340329	24	23.3167	9	0	7.26	0	0.101164	0.022762	0.0927638	0.255733	0	1	1	1	0	0	0
852019	7932019	793	2019	85	1	1	0.02837	0	0	0.304519	27	23.2785	9	0	8.2	0	0.080786	0.241199	0.0548655	0.51905	1	1	0	1	0		0
302015	7952015	795	2015	30	17	1	-0.030794	0	1	0.58479	18	21.3792	9	0	42.29	0	0.151545	0.053743	0.259347	0.382267	0	0	1	0	0	0	0
302019	7952019	795	2019	30	17	1	0.042564	0	0	0.728875	22	21.9609	8	0	39.38	0	0.058924	0.000502	0.179853	0.309282	0	1	1	0	0	0	1
722012	7962012	796	2012	72	1	0	0.029153	0	1	0.552332	19	20.7155	7	0	17.38	1	0.142532	0.008925	0.222849	0.422295	0	0	1	0	0		1
722015	7962015	796	2015	72	1	0	0.064678	0	0	1.3953	22	21.9864	10	0.000354919	31.79	0	0.047176	0.007913	0.0622451	0.501898	0	0	1	0	0	1	0
722019	7962019	796	2019	72	1	0	0.023362	0	1	0.926415	26	22.5974	10	0.000354919	25.13	0	0.039425	0.014026	0.0350031	0.602598	0	1	0	1	0	1	1
702018	7972018	797	2018	70	11	5	0.026993	0	1	0.308079	30	23.4833	9	0.000680751	32.64	0	0.045758	0.002727	0.0574648	0.630874	0	0	0	0	1		0
152009	7992009	799	2009	15	6	0	0.04766	0	1	0.298493	12	20.9241	9	0	32.15	0	0.194194	0.011371	0.246982	0.444986	0	1	0	0	0	1	0
152010	7992010	799	2010	15	6	0	0.061047	0	0	0.434368	13	20.9782	9	0	32.15	0	0.146294	0.018929	0.251845	0.414055	0	1	0	1	0	1	0
152016	7992016	799	2016	15	6	0	0.041097	0	1	0.277385	19	21.5823	9	0	31	1	0.142037	0.062318	0.204232	0.214326	0	1	0	0	0	1	0
322015	8072015	807	2015	32	3	3	-0.014977	0	1	0.541376	17	24.1002	11	4.4167e-05	49.13	0	0.028805	0.01188	0.553852	0.773096	0	0	0	1	0	0	0
782011	8092011	809	2011	78	3	0	0.172968	0	0	0.399689	21	21.9788	9	3.78096e-06	12.097	1	0.042782	0.135178	0.0701089	0.399416	0	0	1	1	0		0
782016	8092016	809	2016	78	3	0	-0.037699	0	1	0.00329664	26	22.5762	9	0	34.29	1	1.3708	0.027593	0.0410411	0.529087	0	1	1	1	0		0
392014	8102014	810	2014	39	3	1	0.098473	0	1	0.895605	26	22.0868	9	0.0578971	58.54	0	0.050523	0.037078	0.0092386	0.48494	0	1	1	1	0		0
342011	8112011	811	2011	34	4	0	0.068881	0	1	0.744854	23	21.5499	9	1.46504e-05	23.79	0	0.071497	0.016711	0.138042	0.518852	0	0	1	0	0	1	0
342014	8112014	811	2014	34	4	0	0.078056	0	0	0.579683	26	21.7937	8	2.78436e-05	24.02	0	0.091955	0.02069	0.102001	0.412951	0	0	0	0	0	1	1
342018	8112018	811	2018	34	4	0	0.049894	0	1	0.596012	30	22.5235	9	1.19577e-05	29.15	0	0.057451	0.016943	0.11609	0.509518	0	1	0	1	0	0	0
232013	8122013	812	2013	23	5	5	0.064416	0	1	0.416788	15	21.1478	9	0.00335304	16.61	0	0.143642	0.009892	0.328193	0.330815	1	0	0	0	0		0
272016	8132016	813	2016	27	5	3	0.167866	0	1	0.367462	21	22.0911	9	0	29.74	0	0.085357	0.086875	0.0470844	0.044659	0	1	1	1	0	0	0
222010	8152010	815	2010	22	3	0	-0.029956	0	1	0.301585	12	22.0751	9	0	26.91	0	0.03355	0.02383	0.365247	0.779438	0	0	1	0	0	0	0
222013	8152013	815	2013	22	3	0	-0.097633	0	1	0.223748	15	21.6284	9	0	26.91	1	0.152316	0.058436	0.393103	0.819634	0	0	1	1	0		0
342011	8162011	816	2011	34	22	0	0.01442	0	0	0.540562	14	22.2655	7	5.63251e-05	23.19	0	0.062888	0.030516	0.118873	0.468562	0	0	1	0	0	0	1
262015	8182015	818	2015	26	3	1	0.047033	0	1	1.00234	18	21.6696	9	0	29.44	1	0.091307	0.048631	0.547824	0.162803	0	1	1	0	0		0
262017	8182017	818	2017	26	3	1	0.068964	1	1	0.894451	20	22.0589	9	0.000390407	28.66	0	0.085149	0.021086	0.363939	0.314749	1	1	1	1	0	0	0
262018	8182018	818	2018	26	3	1	0.12247	0	1	0.906133	21	22.1635	9	0.0113697	28.74	0	0.063942	0.055512	0.313524	0.41607	0	1	0	1	0	1	0
252018	8192018	819	2018	25	6	0	0.053996	0	1	2.33231	28	20.5751	9	6.51844e-05	23.46	1	0.037926	0.038454	0.176437	0.121477	0	1	0	0	0		0
392009	8232009	823	2009	39	27	1	0.046448	0	1	0.745631	12	21.8473	9	0.000137709	38.971	0	0.079186	0.006677	0.44258	0.409662	0	1	1	1	0	1	0
392015	8232015	823	2015	39	27	1	0.026467	0	1	0.788576	18	22.2525	9	0.000112953	30.31	0	0.104545	0.022266	0.363085	0.312977	0	0	1	1	0		0
772010	8262010	826	2010	77	10	1	0.072539	0	1	0.326797	17	21.8133	7	0	44.9	0	0.041544	0.011479	0.126273	0.533689	0	0	1	0	0	1	1
772017	8262017	826	2017	77	10	1	0.038079	0	0	0.280902	24	24.2293	9	0.00774372	16.56	0	0.088575	0.01424	0.0682054	0.547686	0	1	0	1	0	1	0
772019	8262019	826	2019	77	10	1	0.009601	0	1	0.22851	26	24.5195	9	0.000864937	16.56	0	0.084419	0.014888	0.0699307	0.621958	0	1	0	1	0	0	0
512018	8292018	829	2018	51	5	0	-0.018147	0	1	3.34161	21	23.2655	9	0.00273002	18.8	0	0.008774	0.014406	0.021551	0.804594	0	1	0	0	1	0	0
322013	8312013	831	2013	32	3	0	0.077744	0	1	0.591381	15	21.7824	9	0.000589681	23.98	0	0.028271	0.10699	0.0565933	0.082241	0	1	1	1	0	0	0
322014	8312014	831	2014	32	3	0	-0.024103	0	0	0.268432	16	21.6845	9	0.000589681	23.98	0	0.077319	0.125287	0.0666863	0.01561	0	1	0	1	0	0	0
702016	8382016	838	2016	70	1	1	0.019396	0	0	0.323595	27	22.3916	9	0.000651999	59.65	0	0.043066	0.013171	0.011748	0.685002	0	1	1	1	1	0	0
702019	8382019	838	2019	70	1	1	0.004777	0	1	0.19186	30	23.5963	9	2.09003e-06	61.63	0	0.052549	0.008661	0.00902215	0.840901	0	1	0	1	0		0
152014	8482014	848	2014	15	3	0	0.243193	0	1	1.46035	17	21.3389	8	0.000306721	40.68	0	0.024766	0.060247	0.138925	0.276183	0	1	1	1	0	1	1
152019	8482019	848	2019	15	3	0	0.150008	0	0	0.726258	22	21.8564	9	0.000108635	40.68	1	0.028536	0.00486	0.07418	0.346	1	1	0	0	0	0	0
172016	8502016	850	2016	17	5	0	0.008288	0	1	0.252136	18	22.7768	8	0.000148969	46.4	0	0.075188	0.036269	0.234129	0.389474	0	0	1	1	0		1
522018	8512018	851	2018	52	4	4	0.006664	0	1	1.06002	24	22.8912	9	0.00241076	12.81	0	0.017603	0.010125	0.0124738	0.552113	0	0	1	1	0		1
522019	8512019	851	2019	52	4	4	0.002201	0	0	1.22279	25	22.9566	9	0.00241076	12.81	0	0.01142	0.013817	0.0123005	0.5809	1	1	0	1	0		1
352015	8522015	852	2015	35	10	3	0.00577	0	1	0.690606	17	22.7218	8	2.27114e-05	58.74	0	0.11553	0.022619	0.18939	0.637231	0	0	0	1	0	0	1
292010	8592010	859	2010	29	5	3	0.028651	1	0	0.98384	12	21.113	8	0	33.32	0	0.038946	0.078804	0.517217	0.374606	1	0	1	0	0	0	1
292014	8592014	859	2014	29	5	3	0.003259	0	0	0.684414	16	21.3738	9	0	23.76	0	0.074231	0.017996	0.333715	0.275241	0	0	0	1	0		1
152013	8602013	860	2013	15	15	15	0.014844	0	1	0.657919	15	23.3472	9	0	48.99	0	0.06162	0.008608	0.177383	0.769649	1	0	1	0	0	1	0
152018	8602018	860	2018	15	15	15	0.036678	0	1	0.608255	20	23.7115	9	0	38.45	1	0.056384	0.009603	0.157509	0.610659	0	0	0	1	0	1	0
442012	8622012	862	2012	44	3	2	-0.003619	1	0	0.184498	14	22.3539	8	0	28.02	0	0.067927	0.00406	0.599521	0.901108	0	0	0	0	0	0	1
442015	8622015	862	2015	44	3	2	-0.013143	1	0	0.128732	17	22.9599	9	0	52.91	1	0.06115	0.01741	0.845986	0.815679	0	0	0	0	0		0
702012	8632012	863	2012	70	12	12	0.078805	0	1	0.361597	15	22.3752	9	0.0272778	44.64	0	0.044795	0.06432	0.00849371	0.733267	0	1	1	1	0		0
702018	8632018	863	2018	70	12	12	-0.038233	0	1	0.125212	21	23.2914	9	0.0180631	20.64	0	0.103078	0.059473	0.00335849	0.572612	1	1	1	1	0	0	0
702019	8632019	863	2019	70	12	12	0.016448	0	1	0.154951	22	23.2748	9	0.01459	20.63	0	0.094067	0.029231	0.00463295	0.555647	1	1	0	1	0	0	0
152018	8692018	869	2018	15	4	0	0.079395	0	1	0.392007	21	23.2972	14	0	50.4	1	0.066815	0.004301	0.438318	0.246021	0	1	0	1	0	0	0
442015	8752015	875	2015	44	1	1	0.006403	0	1	0.188087	22	23.8532	9	5.47716e-06	15.08	0	0.017168	0.002022	0.697573	0.792261	0	1	0	1	0		0
442016	8752016	875	2016	44	1	1	0.000899	0	1	0.146459	23	24.1269	8	5.13483e-06	16.21	0	0.017796	0.007885	0.679235	0.714043	0	1	0	0	0	0	1
132011	8762011	876	2011	13	3	1	0.154194	0	1	3.30298	13	23.8001	10	2.79777e-05	23.24	0	0.01667	0.079688	0.182301	0.429759	0	1	1	1	0	1	0
132017	8762017	876	2017	13	3	1	0.069072	1	0	1.47384	19	24.4716	7	9.96201e-06	29.08	0	0.03098	0.008347	0.19127	0.38201	0	1	1	1	0	1	1
132017	8762017	876	2017	13	3	1	0.069072	0	0	1.47384	19	24.4716	7	9.96201e-06	29.08	0	0.03098	0.008347	0.19127	0.38201	0	1	1	1	0	1	1
302010	8772010	877	2010	30	5	3	0.065189	0	1	0.550644	12	23.0612	9	0.000126272	41.95	0	0.080496	0.006029	0.506245	0.587359	0	1	1	0	0	1	0
322009	8782009	878	2009	32	3	3	0.016624	0	0	0.611195	11	23.9996	11	7.26194e-06	54.3	0	0.042093	0.088573	0.194959	0.819113	0	1	1	1	0	1	0
322013	8782013	878	2013	32	3	3	-0.053407	0	1	1.88419	15	24.0038	11	6.4431e-06	48.17	0	0.01813	0.048299	0.289025	0.748262	0	0	0	1	0	0	0
322016	8782016	878	2016	32	3	3	0.007568	0	1	2.56838	18	23.8608	11	6.4431e-06	45.01	1	0.011783	0.003517	0.320244	0.712887	0	0	1	1	0	0	0
322019	8782019	878	2019	32	3	3	0.023009	1	1	1.49396	21	24.4696	11	5.36925e-06	37.51	0	0.022105	0.008664	0.420842	0.713752	0	1	0	1	0	1	0
342018	8802018	880	2018	34	4	2	0.010697	0	1	0.60922	20	22.0809	9	0	30.59	1	0.035492	0.002796	0.289547	0.646903	0	0	0	1	0		0
262013	8812013	881	2013	26	3	0	0.018656	0	1	0.32581	20	22.5367	8	0	18.38	1	0.10744	0.021075	0.492423	0.63535	0	1	0	1	1		1
262017	8812017	881	2017	26	3	0	0.036818	0	1	0.551579	24	23.1697	9	0	27.6	0	0.085434	0.171021	0.186757	0.517185	0	0	1	1	1	1	0
722015	8822015	882	2015	72	15	15	0.01429	0	1	0.0875862	17	23.3338	9	0	29.58	0	0.121679	0.007868	0.00484238	0.510462	0	0	1	1	0	0	0
722016	8822016	882	2016	72	15	15	0.009718	0	1	0.0946244	18	23.098	9	0	29.71	0	0.12934	0.00431	0.00491522	0.417984	1	1	0	1	0	0	0
722019	8822019	882	2019	72	15	15	0.002861	0	1	0.0899289	21	23.3585	9	0	25.39	1	0.142668	0.006592	0.00374812	0.40957	0	1	1	1	0		0
442010	8832010	883	2010	44	10	3	0.035049	0	1	0.399117	12	24.0689	9	0	42.96	0	0.041888	0.02719	0.782216	0.672521	0	0	1	1	0	0	0
542013	8852013	885	2013	54	3	3	0.027326	0	0	0.770146	15	22.3711	6	0	65.35	0	0.109598	0.022795	0.662211	0.564793	0	1	0	0	0	0	1
542015	8852015	885	2015	54	3	3	0.014102	0	0	0.544531	17	22.5041	9	0	58.83	1	0.135909	0.021296	0.543525	0.524462	0	1	0	1	0	0	0
542016	8852016	885	2016	54	3	3	0.011824	1	1	0.49688	18	22.5658	9	0	58.74	1	0.15335	0.023571	0.521958	0.541192	1	1	0	0	0	0	0
702011	8862011	886	2011	70	1	1	0.05243	0	1	0.177745	14	21.816	9	1.13862e-05	20.05	0	0.17638	0.02041	0.0826005	0.15648	0	0	1	1	0	0	0
652014	8892014	889	2014	65	3	0	0.035108	0	1	0.683098	17	21.7567	8	0	33.46	0	0.034301	0.020887	0.234493	0.248841	0	1	1	0	0	0	1
652018	8892018	889	2018	65	3	0	0.047485	0	0	0.569103	21	22.3958	9	0	22.17	0	0.042606	0.014828	0.0145114	0.323518	0	0	1	0	0	0	0
262009	8932009	893	2009	26	27	4	0.08972	0	1	2.87935	11	21.5415	9	0	60.5	0	0.020643	0.066442	0.21836	0.865413	0	0	1	0	0	0	0
262012	8932012	893	2012	26	27	4	0.005739	0	1	1.22105	14	22.6418	10	0.0060777	59.45	0	0.011187	0.052138	0.129401	0.947811	0	1	0	0	0	1	1
262014	8932014	893	2014	26	27	4	-0.0578	0	1	1.58912	16	22.8098	10	0.0393298	40.22	0	0.008526	0.03724	0.147136	0.932756	0	1	0	0	0	0	1
262015	8932015	893	2015	26	27	4	0.006826	0	0	1.75621	17	22.5719	8	0.000604437	21.66	0	0.012303	0.050852	0.10755	0.267756	0	1	0	0	1	0	1
262017	8932017	893	2017	26	27	4	-0.182709	0	0	0.362616	19	22.1667	9	0.000445896	22.1	1	0.054667	0.120303	0.153026	0.082022	0	1	1	1	0		1
312009	8982009	898	2009	31	3	1	0.006793	1	1	0.694406	12	25.3383	9	3.38945e-06	67.29	0	0.042238	0.057113	0.532791	0.467278	0	0	0	1	0	1	1
312010	8982010	898	2010	31	3	1	0.018551	0	0	0.879341	13	25.3783	8	3.38945e-06	67.29	0	0.037228	0.015977	0.544808	0.473476	0	0	0	1	0	1	1
442019	8992019	899	2019	44	5	2	0.033083	0	1	0.363232	22	22.7182	10	0	39.72	0	0.042218	0.020057	0.406507	0.347621	0	0	1	1	0	0	1
542011	9002011	900	2011	54	6	4	0.101017	0	0	0.242411	13	22.8077	9	9.13906e-06	27.19	0	0.061625	0.020119	0.0988782	0.360907	0	1	0	1	0	0	0
542017	9002017	900	2017	54	6	4	0.036798	0	1	0.460599	19	23.8587	8	0.000428688	27.19	0	0.023193	0.001287	0.10018	0.614974	0	0	0	0	0	0	1
362011	9012011	901	2011	36	0	0	0.055507	0	0	1.07364	12	20.8735	11	0	22.65	1	0.099624	0.029727	0.134821	0.253659	0	1	0	0	0	0	0
262016	9022016	902	2016	26	10	0	0.073448	0	1	1.0491	17	22.7887	9	0.0221178	47.15	0	0.029462	0.030216	0.325361	0.323197	0	1	0	1	0	1	0
342015	9032015	903	2015	34	3	3	0.024071	0	1	0.398146	16	22.6851	7	0.00049717	33.55	0	0.072071	0.003297	0.277535	0.483835	1	0	1	1	0	0	1
342017	9032017	903	2017	34	3	3	0.024093	0	1	0.547896	18	23.1015	7	0	32.99	0	0.040177	0.003198	0.248655	0.49529	0	0	0	1	0	1	1
552009	9052009	905	2009	55	11	3	0.031437	0	0	0.519426	10	21.7973	9	0	55.13	0	0.060886	0.010133	0.282015	0.435259	0	1	1	0	0	0	0
552017	9052017	905	2017	55	11	3	0.022134	0	0	1.69647	18	22.813	8	0	55.13	1	0.013498	0.016923	0.444258	0.563294	0	1	1	0	0		1
512011	9062011	906	2011	51	6	4	0.019723	0	1	5.54336	12	22.1829	9	0	46.13	0	0.00787	0.002327	0.0979826	0.680121	0	1	1	0	0	0	0
512014	9062014	906	2014	51	6	4	0.014249	0	1	4.04291	15	22.4215	7	0	46.13	1	0.010849	0.011361	0.0855611	0.736874	0	0	1	1	0	0	1
512016	9062016	906	2016	51	6	4	0.016276	0	1	4.52743	17	22.7089	9	0	38.81	1	0.007791	0.003906	0.0689788	0.741833	0	1	0	0	0	0	0
702015	9092015	909	2015	70	17	7	0.005308	0	0	0.533689	16	22.2038	5	0	47.7	1	0.026193	0.002166	0.00528551	0.798141	0	1	1	1	0		1
262011	9122011	912	2011	26	3	1	0.003066	0	1	0.419817	12	22.9418	5	0	59.33	0	0.107617	0.024414	0.271641	0.639951	0	0	1	0	0		1
542012	9162012	916	2012	54	15	15	0.044443	0	1	0.148634	13	22.1706	14	0	26.82	1	0.123161	0.011834	0.385854	0.064685	0	0	1	1	0		0
542016	9162016	916	2016	54	15	15	0.053129	0	0	0.17187	17	22.505	14	2.3533e-05	26.82	1	0.084051	0.01704	0.600777	0.167627	0	0	0	0	0		0
702016	9182016	918	2016	70	6	4	0.007668	0	1	0.0863788	18	24.2954	9	0	52.78	1	0.09266	0.0627	0.00919959	0.88693	0	0	0	0	0	0	0
702018	9182018	918	2018	70	6	4	-0.087765	0	0	0.0898628	20	23.6599	9	0	57.75	1	0.137369	0.103918	0.00914609	0.813164	1	1	0	0	0		0
702019	9182019	918	2019	70	6	4	0.002305	0	1	0.086832	21	23.669	9	0	57.75	0	0.118527	0.103339	0.0447364	0.808406	1	1	0	1	0		0
272011	9192011	919	2011	27	22	7	0.071197	0	1	0.762952	13	21.8079	9	0.00132454	45.23	0	0.081595	0.017821	0.165566	0.213981	0	1	0	0	0	0	0
382016	9212016	921	2016	38	27	1	0.05991	0	1	1.40279	24	23.6706	9	0.000428267	42.92	0	0.035419	0.012519	0.182719	0.720627	0	1	0	0	0	0	0
382017	9212017	921	2017	38	27	1	0.095884	0	1	1.54982	25	23.7963	9	0.000466514	37.92	0	0.031198	0.033495	0.150495	0.672004	0	1	1	1	0	1	0
382019	9212019	921	2019	38	27	1	0.057382	0	1	1.10186	27	24.2494	10	0.000648495	37.92	0	0.013756	0.021701	0.112194	0.632815	1	1	0	1	0	1	0
382019	9222019	922	2019	38	0	0	0.096527	0	1	0.588811	26	21.9964	9	0	26.36	0	0.055394	0.032633	0.122907	0.38966	0	0	0	1	0	0	0
82010	9232010	923	2010	8	3	0	0.017702	0	0	0.639242	11	20.8371	9	0	35.54	0	0.083285	0.003064	0.117819	0.446237	0	0	1	1	0		0
82015	9232015	923	2015	8	3	0	0.000478	0	1	0.17446	16	21.1023	7	0	35.54	1	0.170828	0.041652	0.296156	0.711657	0	0	0	1	0		0
82018	9232018	923	2018	8	3	0	0.017143	0	1	0.401505	19	23.2396	9	0	23.75	1	0.077932	0.02541	0.0858031	0.32462	0	1	0	1	1	0	0
352012	9252012	925	2012	35	17	7	0.011271	0	1	0.415198	13	21.8469	11	0	28.78	0	0.068551	0.009265	0.0878237	0.655169	0	1	0	1	0	0	0
352017	9252017	925	2017	35	17	7	0.020341	0	1	0.346831	18	22.5176	11	0.0166056	10.42	0	0.117293	0.023347	0.057337	0.601057	0	1	0	1	0	1	0
352017	9252017	925	2017	35	17	7	0.020341	0	1	0.346831	18	22.5176	11	0.0166056	10.42	0	0.117293	0.023347	0.057337	0.601057	0	0	0	0	0	1	0
702014	9262014	926	2014	70	10	2	0.024818	0	1	0.23234	21	24.0829	9	0.00123668	26.02	0	0.028977	0.00523	0.0603189	0.720614	0	1	1	1	0	1	0
702016	9262016	926	2016	70	10	2	0.017663	1	1	0.230242	23	24.5418	9	0.00038644	23.04	0	0.0257	0.009236	0.0340866	0.735414	0	1	0	1	0	0	0
702016	9262016	926	2016	70	10	2	0.017663	0	0	0.230242	23	24.5418	9	0.00038644	23.04	0	0.0257	0.009236	0.0340866	0.735414	0	1	0	1	0	0	0
262011	9302011	930	2011	26	5	0	0.055786	0	1	1.14264	13	22.5916	9	4.66606e-06	20.74	0	0.043546	0.018348	0.637648	0.546311	0	0	0	1	0	0	0
262013	9302013	930	2013	26	5	0	0.007704	0	1	1.12035	15	22.6029	9	1.71089e-05	20.74	1	0.038765	0.03717	0.615589	0.52781	0	0	0	1	0		0
262017	9302017	930	2017	26	5	0	0.041919	0	1	1.05373	19	22.5076	9	7.54346e-06	15.76	1	0.047444	0.163493	0.365591	0.670688	0	1	1	1	0	0	0
262019	9302019	930	2019	26	5	0	0.032574	0	1	1.13494	21	23.5657	9	1.00263e-05	47.8	0	0.035323	0.011691	0.470976	0.405316	0	1	0	1	0	0	0
272014	9312014	931	2014	27	15	15	0.005447	0	0	1.20662	15	21.6454	9	0	23.43	1	0.045025	0.036118	0.184769	0.724722	1	1	1	1	0		0
322014	9332014	933	2014	32	3	0	-0.008065	0	1	0.468698	16	24.6577	9	2.11523e-05	23.68	0	0.024573	0.005253	0.381879	0.796247	0	0	0	1	0	0	1
302015	9352015	935	2015	30	3	0	-0.019381	0	0	0.362207	17	22.4192	10	0	58.16	0	0.091568	0.034653	0.782131	0.400878	0	1	0	1	1		0
302016	9352016	935	2016	30	3	0	0.020017	0	0	0.413682	18	22.4115	9	0	25.92	0	0.050743	0.030784	0.751212	0.385493	0	1	1	0	0	0	0
392011	9382011	938	2011	39	15	15	0.020826	0	1	2.49406	12	21.4799	7	0	31.62	0	0.009873	0.003709	0.0164425	0.581842	0	1	1	1	0		1
392017	9382017	938	2017	39	15	15	0.061793	0	0	0.917684	18	24.4745	6	0	54.5	0	0.094715	0.021191	0.0103589	0.321422	0	1	1	1	0	1	1
442009	9392009	939	2009	44	10	3	0.035827	0	0	0.231619	10	22.882	8	0.00344829	33.49	0	0.101473	0.025663	0.33092	0.679126	0	0	1	0	0	0	1
442012	9392012	939	2012	44	10	3	0.006511	0	0	0.226833	13	23.1773	9	0.000914909	28.49	1	0.096758	0.045898	0.318106	0.735982	0	0	0	1	0	0	0
442014	9392014	939	2014	44	10	3	0.014111	0	1	0.200884	15	23.3752	8	7.49489e-05	28.49	0	0.064806	0.007119	0.407205	0.762457	0	0	0	1	0	1	1
442016	9392016	939	2016	44	10	3	0.001461	1	1	0.12098	17	24.445	9	0.000100617	28.47	0	0.071527	0.002549	0.309812	0.696678	0	0	1	0	0	0	0
442017	9392017	939	2017	44	10	3	-0.060516	0	0	0.141564	18	24.3731	8	5.47089e-05	29.08	0	0.091814	0.032391	0.365406	0.723594	0	1	1	0	0	0	1
652010	9482010	948	2010	65	3	3	0.035707	0	1	0.932414	12	21.5941	11	0	28.34	0	0.10285	0.012856	0.153099	0.454051	0	1	1	0	0	0	0
282013	9492013	949	2013	28	3	0	0.007039	0	1	0.759021	20	22.1836	9	3.59229e-05	41.31	0	0.03919	0.022675	0.512841	0.59784	0	0	0	0	0	0	0
362010	9512010	951	2010	36	4	2	0.044478	0	1	1.46686	12	23.7041	9	0	63.78	0	0.013794	0.010878	0.110394	0.797105	0	0	0	0	0	1	0
272013	9522013	952	2013	27	10	3	-0.003194	1	0	0.313876	20	21.1627	10	0.000136175	15.11	1	0.175863	0.036702	0.412306	0.526338	1	1	0	0	0		1
272016	9522016	952	2016	27	10	3	0.08894	1	1	0.437439	23	21.2142	8	5.44009e-05	16.57	1	0.18379	0.121849	0.545575	0.596556	1	1	1	1	0	0	1
272018	9522018	952	2018	27	10	3	0.10241	1	0	0.498339	25	21.2499	7	5.44009e-05	16.57	1	0.13539	0.022776	0.503051	0.479735	1	0	1	1	0	0	1
172017	9552017	955	2017	17	1	0	0.033461	0	0	0.475248	18	21.0078	9	0	16.73	0	0.095249	0.069953	0.337464	0.43133	1	0	0	0	0		0
362011	9572011	957	2011	36	4	0	0.022111	0	1	1.14766	17	21.5424	9	3.13956e-05	21.72	0	0.036698	0.005811	0.125374	0.723865	0	0	0	0	0	0	0
362019	9572019	957	2019	36	4	0	0.00274	0	1	0.558493	25	23.214	9	0	21.07	0	0.021866	0.009282	0.100969	0.773103	0	1	1	0	0	0	0
322013	9602013	960	2013	32	3	3	-0.059	0	1	0.967525	15	23.8438	10	0	39.77	0	0.02735	0.055584	0.464669	0.687154	0	0	0	0	0	1	1
702009	9612009	961	2009	70	22	0	0.033085	0	1	0.331621	11	23.5647	9	0.0045374	72.51	0	0.046109	0.007757	0.0499738	0.767117	1	1	1	1	0	0	0
322010	9622010	962	2010	32	3	0	0.023051	0	1	0.463169	11	21.986	9	1.15881e-05	45.32	0	0.09476	0.009292	0.234566	0.640641	0	0	1	0	0	0	0
322015	9622015	962	2015	32	3	0	-0.20081	0	1	0.341187	16	21.8765	8	4.79093e-06	45.8	1	0.133029	0.111332	0.45009	0.54062	0	0	1	1	0	0	1
322018	9622018	962	2018	32	3	0	0.016723	0	1	0.605744	19	21.3157	9	4.79093e-06	45.8	1	0.093722	0.115527	0.202549	0.373179	0	0	0	1	0	0	0
522016	9632016	963	2016	52	17	7	0.10621	0	1	1.7556	17	23.3944	9	0	41.77	0	0.029918	0.005307	0.128005	0.471388	0	1	1	1	0	1	0
522019	9632019	963	2019	52	17	7	0.136294	0	1	1.6514	20	23.7896	10	0	41.77	0	0.030899	0.006746	0.101343	0.400548	0	1	0	1	0	1	0
702015	9652015	965	2015	70	4	4	0.028247	0	1	0.197454	17	22.6127	7	0	51.45	0	0.039672	0.01674	0.0172208	0.333754	0	0	0	0	0		1
442014	9662014	966	2014	44	10	3	0.075941	0	1	0.634667	19	23.0644	9	0	37.39	1	0.01221	0.034868	0.705551	0.756603	0	1	0	0	0	0	0
442017	9662017	966	2017	44	10	3	-0.013011	0	1	0.583964	22	22.9594	9	0	37.39	1	0.013037	0.080862	0.709555	0.63537	0	1	0	1	0		0
772010	9672010	967	2010	77	17	3	0.015934	0	1	1.47727	17	20.8244	7	0.0024369	40.21	0	0.026079	0.028977	0.170348	0.518914	0	0	0	1	0	0	1
72014	9682014	968	2014	7	3	0	-0.072933	0	1	0.111695	16	23.4597	9	0	49.45	1	0.188295	0.037595	0.562384	0.813914	0	0	0	1	0	0	0
72017	9682017	968	2017	7	3	0	0.064649	0	1	0.258915	19	22.7183	9	0	40.05	0	0.105683	0.127254	0.44187	0.556514	0	0	0	1	0	1	0
332011	9692011	969	2011	33	15	15	0.054064	0	1	0.654512	13	22.658	9	0.00119191	40.97	0	0.044955	0.00841	0.310995	0.43904	0	1	0	1	0	1	0
332014	9692014	969	2014	33	15	15	-0.024056	0	1	0.537392	16	22.7688	9	0.00106304	40.78	0	0.085713	0.021843	0.382964	0.432293	0	0	0	1	0	0	0
332018	9692018	969	2018	33	15	15	-0.034021	0	0	0.518679	20	22.9999	9	0.0314435	35.51	0	0.075079	0.024896	0.321536	0.447671	0	0	0	1	0		0
292010	9732010	973	2010	29	27	1	0.056261	0	1	0.841914	22	22.2176	9	9.2124e-05	20.78	0	0.062678	0.049611	0.28999	0.633341	0	1	0	0	0	1	0
292016	9732016	973	2016	29	27	1	0.03216	0	1	0.506089	28	22.3067	7	0	26.01	0	0.112616	0.004568	0.270378	0.497365	0	1	0	1	0	0	1
292018	9732018	973	2018	29	27	1	0.020706	1	1	0.48332	30	22.4881	5	3.19788e-05	25.96	1	0.062558	0.009001	0.248618	0.5633	1	1	0	1	0		1
292019	9732019	973	2019	29	27	1	0.016647	0	0	0.689269	31	22.1421	7	3.19788e-05	26.04	1	0.06063	0.00167	0.334801	0.370008	0	1	0	1	0		1
92009	9752009	975	2009	9	2	1	0.013175	1	0	0.205434	10	20.8547	9	0	37.97	0	0.144675	0.031081	0.684635	0.183036	1	1	1	1	0		0
92011	9752011	975	2011	9	2	1	0.024397	0	0	0.198238	12	20.928	8	0	37.97	0	0.175068	0.019646	0.559813	0.195728	0	0	0	0	0	0	1
92013	9752013	975	2013	9	2	1	0.117403	0	1	0.124067	14	22.2889	9	0	24.39	0	0.320567	0.068877	0.0821736	0.045865	1	1	1	1	0		0
92019	9752019	975	2019	9	2	1	0.080386	0	0	0.433202	20	23.1986	9	0.000204258	15.74	0	0.049628	0.024894	0.212622	0.149301	0	1	1	1	0	1	0
782012	9782012	978	2012	78	1	0	0.024654	0	1	0.221049	14	21.5438	15	0	23.06	0	0.263724	0.003359	0.422047	0.348301	0	0	1	1	0	1	0
782017	9782017	978	2017	78	1	0	0.014412	0	1	0.211759	19	21.6891	15	0.000191336	16	0	0.311871	0.01505	0.390897	0.40242	0	1	0	0	0	1	0
262016	9852016	985	2016	26	0	0	0.050306	0	0	1.55784	18	20.312	7	0	39.34	1	0.078732	0.046374	0.607325	0.217935	0	0	0	0	0	0	1
262019	9852019	985	2019	26	0	0	0.060358	0	1	2.90929	21	20.4236	7	0	39.34	1	0.045084	0.044173	0.491472	0.219844	0	0	0	1	0		1
392014	9882014	988	2014	39	10	3	0.03599	0	1	0.501675	15	22.2689	9	0	32.36	1	0.10856	0.01326	0.229544	0.384425	0	1	1	1	0	0	0
392017	9882017	988	2017	39	10	3	0.037379	0	1	0.522326	18	22.8725	9	0.000268721	28.68	0	0.092246	0.004844	0.140011	0.379837	1	1	0	0	0	1	0
262011	9902011	990	2011	26	5	2	0.009078	0	1	0.891435	13	21.9324	7	3.28988e-05	40.11	0	0.04384	0.003886	0.198482	0.505699	0	0	1	1	0		1
262017	9902017	990	2017	26	5	2	0.037383	0	1	0.270906	19	23.7688	7	5.28886e-06	33.44	0	0.114253	0.02138	0.202509	0.235712	0	1	0	1	0	0	1
442011	9932011	993	2011	44	11	0	0.005238	0	1	0.137432	13	21.7532	9	0	53.21	0	0.265877	0.020863	0.399303	0.433826	0	0	0	0	0	0	0
652009	9972009	997	2009	65	11	5	0.070275	0	1	0.805259	10	21.0649	8	0.000170756	43.13	0	0.093094	0.027648	0.0845443	0.359485	0	0	0	0	0	0	1
652015	9972015	997	2015	65	11	5	0.076901	0	1	0.63471	16	22.2914	6	0.00132322	32.91	0	0.135842	0.011946	0.0309916	0.517954	0	1	1	1	0	1	0
652018	9972018	997	2018	65	11	5	0.054789	0	0	0.537891	19	23.1263	5	0.00252171	29.58	0	0.076038	0.018004	0.0534588	0.505724	1	0	0	1	0	1	1
12010	9982010	998	2010	1	6	4	0.055178	0	0	0.524334	11	21.6161	12	0	21.21	0	0.100394	0.010685	0.132035	0.496591	0	0	0	1	1	1	0
12011	9982011	998	2011	1	6	4	0.076423	0	0	0.521138	12	21.8147	11	0	17.24	1	0.112697	0.021864	0.149082	0.534717	0	1	1	1	1	1	0
12012	9982012	998	2012	1	6	4	0.078568	0	1	0.474798	13	22.0019	12	0	17.24	1	0.111989	0.017698	0.157215	0.543136	0	1	0	1	0	1	0
12014	9982014	998	2014	1	6	4	0.079371	0	1	0.442223	15	22.1355	13	0.0485947	14.4	0	0.09375	0.000879	0.156104	0.507815	0	1	0	1	0	1	0
542019	19652019	1965	2019	54	4	4	0.053515	0	1	0.0900317	26	25.2332	12	0	68.65	0	0.052482	0.002329	0.0303188	0.406708	0	1	1	1	1	1	0
702019	19792019	1979	2019	70	27	14	0.030528	0	1	0.158125	40	27.1492	9	2.78986e-05	58.2	0	0.017698	0.011679	0.00745935	0.631901	0	1	1	1	0	1	0
182019	20032019	2003	2019	18	17	0	0.081528	0	1	0.786385	19	21.9688	9	0.117099	30.69	0	0.091936	0.031778	0.363871	0.270035	0	1	0	0	1	0	0
262009	20042009	2004	2009	26	1	1	0.113077	0	1	0.476398	8	20.8569	9	0.0180397	17.17	0	0.156715	0.070164	0.349107	0.214941	0	0	1	0	0	0	0
262012	20042012	2004	2012	26	1	1	0.062613	0	1	0.654716	11	22.502	11	0.130086	13.61	0	0.07772	0.016849	0.165437	0.500716	1	1	0	1	0	1	0
352011	20062011	2006	2011	35	17	3	0.146103	0	0	0.872289	11	21.7149	9	0	29.998	0	0.060629	0.07681	0.197988	0.537408	0	1	0	0	0	1	0
352018	20062018	2006	2018	35	17	3	0.003478	0	1	0.522301	18	21.3771	9	0	31.16	1	0.080179	0.02458	0.197326	0.46119	0	1	0	0	0		0
272010	20072010	2007	2010	27	3	0	0.269918	0	1	0.489789	10	21.6694	9	0.000167992	17.83	0	0.102018	0.106614	0.270625	0.066022	1	1	0	0	0	1	0
342018	20092018	2009	2018	34	22	1	0.023339	0	0	0.580036	18	22.5215	8	0	16.84	0	0.067441	0.00272	0.134118	0.585447	0	0	1	0	1	0	1
722015	20102015	2010	2015	72	17	7	0.042701	0	1	0.368749	14	23.3962	9	0.0195116	60.56	0	0.131118	0.020211	0.0619279	0.229641	1	1	0	1	0	0	0
342018	20112018	2011	2018	34	17	0	-0.224468	0	1	0.914453	17	23.0535	9	0.00131921	29.48	0	0.050163	0.126384	0.153308	0.793523	0	0	0	0	0	0	0
222012	20122012	2012	2012	22	17	0	0.060898	0	1	0.536131	14	21.2004	9	0	17.6	0	0.11537	0.025544	0.348223	0.258718	0	0	0	0	0	0	0
372009	20132009	2013	2009	37	10	0	0.04338	0	0	0.611245	9	20.3736	8	0.00181875	37.79	0	0.070785	0.003918	0.26556	0.383141	0	0	1	1	0	0	1
372013	20132013	2013	2013	37	10	0	0.028675	0	1	0.456268	13	23.4145	9	0	43.08	0	0.137077	0.007242	0.169552	0.664405	0	1	1	1	0	0	0
372018	20132018	2013	2018	37	10	0	0.03402	0	1	0.43632	18	24.0069	9	4.91322e-05	37.59	0	0.100864	0.002073	0.200842	0.557782	0	0	0	1	0	1	0
442010	20152010	2015	2010	44	22	1	0.015243	0	1	0.85595	10	21.3157	9	0.135075	13.51	0	0.021438	0.003169	0.271835	0.690989	1	0	0	0	0	0	0
442012	20152012	2015	2012	44	22	1	0.004472	1	0	0.612579	12	21.7572	9	0.135843	13.71	0	0.018458	0.010871	0.314966	0.715299	0	0	0	1	0	0	0
442018	20152018	2015	2018	44	22	1	0.009212	0	1	0.73264	18	20.2832	9	0	21.51	1	0.046514	0.089007	0.103014	0.057358	1	1	1	0	0		0
442019	20152019	2015	2019	44	22	1	0.034734	0	1	0.452569	19	23.9047	9	0	57.93	0	0.053989	0.034759	0.438671	0.68091	0	1	0	1	0	0	0
702016	20162016	2016	2016	70	27	1	0.012193	0	0	0.199337	16	22.6958	9	0.201459	53.57	1	0.061113	0.012991	0.0182352	0.749816	1	1	0	0	0	0	0
392016	20172016	2017	2016	39	27	1	0.054846	0	1	0.941333	18	21.187	11	0.00384401	29.13	0	0.122109	0.006008	0.142194	0.421909	0	1	1	0	1	0	1
512009	20182009	2018	2009	51	5	0	0.002994	0	0	0.537439	11	21.2052	9	0.0229343	14.19	0	0.051643	0.081359	0.331914	0.54151	0	0	1	0	0	1	0
512011	20182011	2018	2011	51	5	0	0.001578	0	0	0.563646	13	21.2004	8	0.0957086	8.63	0	0.056918	0.048634	0.309341	0.600498	1	1	1	1	0		1
512013	20182013	2018	2013	51	5	0	0.014516	0	1	1.31804	15	21.8219	8	0	60.78	0	0.016039	0.045508	0.166891	0.127117	0	0	0	0	0	0	1
512016	20182016	2018	2016	51	5	0	0.04151	0	0	1.92501	18	23.0142	7	0	60.78	0	0.003773	0.010784	0.0218698	0.658414	0	1	0	1	1		1
512017	20182017	2018	2017	51	5	0	-0.8544	0	1	4.68435	19	21.9992	6	0	60.78	1	0.004822	0.500719	0.0497962	0.934488	0	1	1	1	0	0	1
272013	20202013	2020	2013	27	17	3	0.048578	0	1	0.735622	12	21.0044	9	0.00829344	23.9	0	0.11742	0.012651	0.290568	0.382486	0	0	1	0	0	0	0
272019	20202019	2020	2019	27	17	3	0.092789	0	1	0.648289	18	22.4505	9	0.00591165	20.55	0	0.06787	0.018281	0.161442	0.340328	0	1	1	0	0	1	0
272014	20222014	2022	2014	27	12	12	0.210016	1	0	0.852228	16	21.0803	5	0.0742856	15.35	0	0.065716	0.013918	0.179016	0.112934	1	1	0	1	0	1	1
272015	20222015	2022	2015	27	12	12	0.101303	1	0	0.557921	17	21.4516	6	2.92643e-07	18.7	0	0.090572	0.077877	0.14493	0.167006	1	1	0	1	0	1	1
372013	20232013	2023	2013	37	3	1	0.050782	0	1	0.182877	13	21.5815	9	0	24.32	0	0.21413	0.010157	0.266091	0.317597	0	0	0	1	1	1	1
372016	20232016	2023	2016	37	3	1	0.005727	0	1	0.0834957	16	22.5025	9	0	17.18	0	0.319922	0.031234	0.231592	0.302335	0	0	0	1	0	1	1
522010	20242010	2024	2010	52	22	7	0.093504	0	1	1.71964	9	24.5053	9	0.0172026	27.9	0	0.016559	0.010727	0.0891494	0.570792	0	1	1	0	0	1	0
522017	20242017	2024	2017	52	22	7	0.025748	0	1	1.19489	16	25.7813	9	0.000928486	20.96	0	0.025883	0.011033	0.0913872	0.468277	0	0	0	0	0	1	0
392015	20252015	2025	2015	39	4	4	0.079657	0	1	0.579545	14	21.8966	8	0.000371436	41.65	0	0.181209	0.00288	0.13452	0.278335	0	0	0	0	0	0	1
722016	20272016	2027	2016	72	27	4	0.36671	0	0	0.842038	15	23.2189	7	0	23.34	0	0.045943	0.213098	0.0219583	0.327764	0	1	1	1	1	1	1
722019	20272019	2027	2019	72	27	4	0.099271	0	1	0.64943	18	23.6511	7	0	23.34	1	0.047468	0.1708	0.0845902	0.250479	1	1	1	0	1	1	1
382013	20282013	2028	2013	38	12	12	0.081294	0	1	0.678081	13	22.3313	7	0.188993	18.52	0	0.137423	0.022629	0.0866842	0.311416	1	0	1	0	0	1	1
182019	20292019	2029	2019	18	11	0	0.038285	0	1	0.392486	18	22.9459	9	0.000238199	34.29	0	0.077184	0.005698	0.035006	0.343818	0	1	1	1	0	0	1
332010	20322010	2032	2010	33	17	1	0.112668	0	1	1.43044	12	22.092	9	0.00169364	51.31	0	0.038465	0.004618	0.178698	0.303699	0	1	0	0	0	1	0
332017	20322017	2032	2017	33	17	1	0.142596	0	1	1.54686	19	22.9394	9	0.00100032	81.18	0	0.029265	0.008918	0.0904085	0.433202	0	1	0	1	0	1	0
772017	20342017	2034	2017	77	17	0	0.054824	0	1	0.285314	19	22.3175	9	0.0085988	34.3	0	0.082701	0.027875	0.256552	0.321558	1	0	1	1	0	0	0
772019	20342019	2034	2019	77	17	0	0.045953	0	0	0.12537	21	22.9264	9	0	34.3	0	0.066051	0.007667	0.28692	0.543869	0	0	1	0	0	1	0
382015	20352015	2035	2015	38	27	0	0.078336	0	0	1.34003	23	21.7442	9	0.0586654	17.42	0	0.07992	0.021571	0.213018	0.434118	0	1	0	0	0	1	1
392015	20362015	2036	2015	39	5	2	0.059186	0	1	0.49661	17	21.7762	7	0	14.11	0	0.10697	0.021038	0.25812	0.453357	1	0	0	0	0	0	1
262013	20372013	2037	2013	26	4	4	0.042155	0	1	0.559355	11	22.5299	9	1.27074e-05	30.26	0	0.092461	0.028459	0.120175	0.664193	0	0	0	0	0	1	0
442014	20392014	2039	2014	44	4	4	0.027465	0	0	0.11538	21	23.6469	11	0.000103144	13.58	0	0.018622	0.020462	0.690473	0.790654	0	1	0	0	0		0
442018	20392018	2039	2018	44	4	4	0.032956	0	0	0.142951	25	23.5393	11	4.91161e-06	13.58	0	0.017274	0.011328	0.920813	0.714713	0	1	0	1	0	0	0
552010	20402010	2040	2010	55	22	7	0.030724	0	1	0.164989	9	20.6272	9	0	63.38	0	0.271429	0.010795	0.333165	0.379282	0	0	0	0	0	0	0
552016	20402016	2040	2016	55	22	7	0.018992	0	1	0.0474706	15	22.2691	9	0	60.28	0	0.238195	0.006996	0.482608	0.383885	0	0	0	0	0		0
12013	20412013	2041	2013	1	4	0	0.161656	0	1	0.430722	13	21.9746	12	0	53.1	0	0.134235	0.01761	0.157586	0.258106	0	0	0	0	0	1	0
12014	20412014	2041	2014	1	4	0	0.135593	0	0	0.374767	14	22.0968	12	0	53.1	0	0.132269	0.010607	0.142598	0.264858	0	0	0	0	0	1	0
12019	20412019	2041	2019	1	4	0	-0.010908	0	1	0.223195	19	22.0284	10	0	53.21	0	0.129639	0.020151	0.165743	0.147742	0	0	1	0	0	0	0
172009	20422009	2042	2009	17	5	1	0.039778	0	0	0.769203	9	22.1765	9	0.00271361	49.94	0	0.043934	0.094684	0.284508	0.692049	0	1	1	1	0	0	0
202011	20432011	2043	2011	20	17	0	0.032232	0	1	1.19305	10	20.6932	9	0.0358984	33.02	0	0.054376	0.010138	0.249078	0.206804	0	0	1	0	0	0	0
832015	20442015	2044	2015	83	22	1	0.063862	0	1	0.468982	14	22.2231	11	0.0327041	11.22	0	0.092953	0.063656	0.139317	0.276597	0	1	1	1	0	0	0
392013	20452013	2045	2013	39	27	4	0.028026	0	1	0.771841	20	21.6861	9	0.00500427	21.88	0	0.091933	0.073698	0.253484	0.523929	0	1	1	0	0	0	0
342012	20462012	2046	2012	34	3	0	0.034727	0	1	0.349952	11	21.359	9	0	40.82	0	0.094276	0.011822	0.209765	0.459987	0	0	0	1	0	0	1
342018	20462018	2046	2018	34	3	0	0.011224	0	1	0.451166	17	22.2448	11	0	50.05	0	0.095469	0.002707	0.201929	0.387666	0	0	0	1	0		0
502015	20472015	2047	2015	50	27	14	0.054644	0	1	0.993913	14	22.6542	9	0.215101	21.51	0	0.025764	0.020796	0.0207057	0.624195	1	1	1	1	0	1	0
362016	20482016	2048	2016	36	17	4	0.081146	0	0	0.92501	15	23.3274	5	0.00374699	16.97	0	0.079735	0.022904	0.183433	0.547936	0	1	1	0	0	0	1
362018	20482018	2048	2018	36	17	4	0.062634	0	0	0.917901	17	23.5121	5	0.000604477	14.36	0	0.053689	0.012823	0.198451	0.425261	0	1	1	1	0	1	1
392012	20492012	2049	2012	39	3	0	0.05217	0	0	0.214506	11	21.7258	9	0.0198396	42.28	0	0.074011	0.023697	0.110346	0.25436	0	1	1	1	0	1	0
392016	20492016	2049	2016	39	3	0	0.074522	0	0	0.317595	15	22.2199	7	0.00668035	36.39	0	0.163393	0.008582	0.0717491	0.266595	0	1	0	1	1	0	1
392018	20492018	2049	2018	39	3	0	0.060872	0	0	0.429342	17	22.4683	7	0.00126193	36.39	0	0.094417	0.005953	0.0350643	0.336202	0	1	0	1	0	0	1
482019	20512019	2051	2019	48	15	15	0.047591	0	1	0.484411	18	23.8143	6	0.000969029	62.86	0	0.051761	0.030452	0.0738575	0.49928	0	1	0	1	0	1	1
142009	20532009	2053	2009	14	3	3	0.006703	0	0	0.688844	7	21.4824	9	0	43.38	0	0.08557	0.034998	0.698193	0.517476	0	0	1	1	0		0
142019	20532019	2053	2019	14	3	3	0.032184	0	1	0.217303	17	22.9089	9	0	31.63	0	0.107234	0.006686	0.458537	0.416733	0	0	1	1	0		0
262012	20542012	2054	2012	26	27	1	0.068837	0	1	0.523296	10	21.4718	9	0.337357	21.8	0	0.11757	0.072653	0.132063	0.210308	0	1	1	1	0		0
262018	20542018	2054	2018	26	27	1	0.02158	0	1	0.566328	16	21.7989	9	0.110584	22.28	0	0.09375	0.028295	0.218187	0.306687	0	1	0	1	0		0
392011	20552011	2055	2011	39	27	14	0.058135	0	1	0.72785	9	21.4529	7	0.0256135	34.05	0	0.058407	0.013809	0.202333	0.472936	1	1	0	0	0	1	1
392014	20552014	2055	2014	39	27	14	0.025963	0	1	0.779184	12	21.9416	7	0.00244289	33.72	0	0.081402	0.007299	0.203961	0.576913	0	1	1	0	0	0	1
392018	20552018	2055	2018	39	27	14	0.024203	1	0	0.733459	16	23.042	7	0.0701498	29.14	0	0.063775	0.014046	0.119423	0.696343	1	0	0	0	1		1
382017	20562017	2056	2017	38	17	0	0.088239	0	1	0.917734	18	22.6026	7	0.000842918	50.15	0	0.095955	0.015105	0.330037	0.302646	0	0	1	0	0	0	1
262017	20572017	2057	2017	26	5	0	0.082584	0	1	0.703809	15	21.2203	9	0	23.09	0	0.119344	0.03299	0.216095	0.240273	0	0	0	0	0	0	0
782014	20592014	2059	2014	78	3	3	0.019769	0	0	0.242344	14	22.0804	9	0	48.99	0	0.109616	0.009513	0.147714	0.503818	0	0	1	1	0	0	0
782018	20592018	2059	2018	78	3	3	0.126644	0	1	0.547238	18	22.1417	9	0	49.52	0	0.087148	0.091588	0.12752	0.487308	0	0	1	1	0	0	0
482009	20602009	2060	2009	48	27	4	0.019394	0	1	0.73096	8	22.21	13	0	39.18	0	0.026531	0.0052	0.28798	0.681832	0	0	0	0	0	0	1
482010	20602010	2060	2010	48	27	4	0.014908	0	1	0.641469	9	22.5359	11	1.57942e-05	39.18	0	0.026526	0.007027	0.308003	0.758981	0	0	1	1	0	0	1
482016	20602016	2060	2016	48	27	4	0.00866	0	1	0.402303	15	23.478	15	0.000413196	34.53	0	0.030142	0.000873	0.378453	0.82398	0	1	1	0	0	0	0
482016	20602016	2060	2016	48	27	4	0.00866	0	1	0.402303	15	23.478	15	0.000413196	34.53	0	0.030142	0.000873	0.378453	0.82398	0	1	0	1	0	0	0
482017	20612017	2061	2017	48	17	0	0.044903	0	1	0.812374	19	23.9645	11	0	60.24	0	0.031074	0.054043	0.141196	0.783422	0	1	0	0	0	0	0
652012	20632012	2063	2012	65	27	1	0.2087	0	0	0.565063	11	21.0453	8	0.0362694	13.34	0	0.305914	0.010237	0.081552	0.102402	0	1	0	1	0	1	1
652015	20632015	2063	2015	65	27	1	0.054036	0	1	0.449326	14	21.4342	8	0.0224958	11.61	0	0.376735	0.075228	0.10017	0.156541	0	1	1	1	0	0	1
282012	20642012	2064	2012	28	17	0	0.007587	0	1	0.712126	13	21.6093	9	0.00396127	32.32	0	0.078234	0.095518	0.462248	0.31687	0	1	1	0	0	0	0
302009	20662009	2066	2009	30	15	15	0.040324	0	0	0.425665	8	20.8702	9	0	46.57	0	0.111615	0.009215	0.212564	0.427802	0	0	0	0	0	0	0
222011	20672011	2067	2011	22	17	0	0.025444	0	1	0.631867	10	22.4211	13	0	16.26	0	0.034604	0.015287	0.422475	0.457888	0	1	1	0	0	0	1
262017	20682017	2068	2017	26	5	0	0.066138	0	1	0.930593	16	22.7336	9	7.97729e-05	39.69	0	0.027388	0.032398	0.406904	0.552103	0	0	0	0	0	1	0
352012	20732012	2073	2012	35	4	0	0.033198	0	1	0.254727	12	22.5724	9	0.00214557	19.5	0	0.213439	0.039477	0.122611	0.502244	0	0	1	1	1	1	1
352014	20732014	2073	2014	35	4	0	0.024098	0	1	0.373883	14	22.7888	7	0.00121914	19.5	0	0.184507	0.011963	0.212828	0.556509	0	0	1	0	0	1	1
382015	20742015	2074	2015	38	5	3	0.087484	0	1	0.408965	17	22.6274	8	0.14513	24.78	0	0.099085	0.026274	0.181742	0.54686	1	0	0	1	0	1	1
312011	20752011	2075	2011	31	22	1	0.053181	0	1	1.47875	12	23.0402	7	0	75	0	0.013899	0.138318	0.413799	0.584341	0	1	1	1	0	0	1
312014	20752014	2075	2014	31	22	1	0.009735	0	1	1.44423	15	22.6886	7	6.34411e-07	75	1	0.01804	0.004773	0.424124	0.410101	0	0	0	0	0	0	1
392017	20792017	2079	2017	39	22	4	0.075254	0	0	0.936185	27	21.4069	7	0.00342329	34.28	0	0.055821	0.050199	0.259321	0.179011	1	1	0	1	0	0	1
392017	20792017	2079	2017	39	22	4	0.075254	0	1	0.936185	27	21.4069	7	0.00342329	34.28	0	0.055821	0.050199	0.259321	0.179011	1	1	0	1	1	0	1
392019	20792019	2079	2019	39	22	4	0.061308	0	0	0.882678	29	21.5314	7	0.00234226	34.28	1	0.02247	0.017726	0.208276	0.157423	0	1	1	1	1		1
302009	20802009	2080	2009	30	22	7	0.078156	0	1	0.621046	8	21.6776	9	0	47.67	0	0.131356	0.015379	0.344602	0.587875	1	1	1	0	0	0	0
272010	20822010	2082	2010	27	17	0	0.11809	0	1	6.11712	11	20.9983	9	0.242946	18.88	0	0.009301	0.020563	0.369191	0.288973	1	0	0	0	0	1	0
272012	20822012	2082	2012	27	17	0	0.058055	0	1	7.00472	13	21.1721	9	0	18.88	0	0.005968	0.038938	0.344646	0.299452	0	0	1	1	1	0	0
172012	20832012	2083	2012	17	4	2	0.00231	0	0	0.645384	10	22.6586	9	0.00236036	23.42	0	0.057887	0.012527	0.478146	0.593824	0	0	0	0	0		0
332014	20842014	2084	2014	33	27	4	0.026161	0	0	0.978845	11	21.2454	9	0	28.84	0	0.136954	0.006211	0.293597	0.509862	0	1	0	0	0	0	0
362011	20852011	2085	2011	36	17	3	0.112992	0	1	1.53045	10	21.6672	9	0.00314298	58.35	0	0.051386	0.039877	0.327933	0.304124	0	1	1	1	0	0	0
362012	20852012	2085	2012	36	17	3	0.107683	0	0	1.35015	11	21.8318	9	0	58.35	0	0.070741	0.005765	0.322661	0.374439	0	1	1	1	0	0	0
362016	20852016	2085	2016	36	17	3	0.116529	0	1	1.02123	15	22.952	9	0	45.69	0	0.068838	0.009146	0.311662	0.380349	0	1	1	0	0	0	0
302011	20882011	2088	2011	30	4	0	0.063331	0	1	0.573655	19	21.2586	7	0.0348658	33.03	0	0.078709	0.006906	0.385217	0.186756	0	0	1	0	0	0	1
302012	20882012	2088	2012	30	4	0	0.045746	0	0	0.542308	20	21.3385	7	0.0239917	33.03	0	0.081138	0.017017	0.34803	0.216137	0	0	0	0	0	0	1
302016	20882016	2088	2016	30	4	0	0.049439	0	0	0.561862	24	21.4733	9	0.0138071	29	0	0.080095	0.012541	0.323694	0.204654	0	1	1	0	0	0	0
382016	20902016	2090	2016	38	22	7	0.037466	0	0	0.490869	21	22.063	8	0.02321	36.92	0	0.12104	0.018533	0.162941	0.644611	0	1	0	1	0	1	1
382019	20902019	2090	2019	38	22	7	0.025337	0	1	0.538528	24	22.0295	9	0.0227661	36.72	0	0.059712	0.005568	0.137977	0.633568	0	1	0	1	0	0	0
512011	20912011	2091	2011	51	22	1	0.113824	0	1	2.43981	13	21.3378	9	0.0340081	32.97	0	0.022155	0.006397	0.199558	0.36815	0	1	1	0	0	0	0
262013	20922013	2092	2013	26	5	3	0.004631	0	1	0.481745	12	23.9423	13	0.000281139	24.49	0	0.032699	0.013752	0.688732	0.654088	0	0	0	1	0	0	1
262017	20922017	2092	2017	26	5	3	0.044097	0	1	0.738108	16	24.7419	13	0	19.39	0	0.022039	0.021463	0.480945	0.655794	0	1	1	1	0	1	1
652013	20932013	2093	2013	65	11	5	0.047572	0	1	0.168159	13	21.546	7	0.0186322	27.08	1	0.409316	0.01528	0.0448291	0.437346	1	0	1	0	0	0	1
652014	20932014	2093	2014	65	11	5	0.018954	0	0	0.190923	14	21.6032	7	0.0186322	25.51	1	0.362047	0.013058	0.220146	0.456307	0	1	1	1	0	0	1
262014	20962014	2096	2014	26	6	0	0.07089	0	1	0.57877	13	21.853	9	0	46.62	0	0.179578	0.001431	0.297222	0.320496	0	0	0	0	0	0	0
352009	20972009	2097	2009	35	6	4	0.038775	0	0	0.536102	8	21.7194	11	0.273335	26.51	0	0.081639	0.04853	0.114746	0.513118	1	1	0	1	0	1	0
352015	20972015	2097	2015	35	6	4	-0.00558	0	1	0.230441	14	22.5669	7	0	21.71	0	0.118865	0.004056	0.170805	0.61638	0	0	1	1	0	0	1
352017	20972017	2097	2017	35	6	4	0.016958	0	0	0.321149	16	23.2319	6	0.00130673	24.79	0	0.11127	0.009477	0.281592	0.6121	0	1	0	0	1	0	1
352019	20972019	2097	2019	35	6	4	0.032945	0	1	0.472991	18	23.4771	9	0.00281318	18.05	0	0.067103	0.006496	0.282498	0.67853	0	0	0	1	0	0	0
412013	20982013	2098	2013	41	11	0	0.045997	0	0	0.763664	21	20.9992	9	0	35.82	1	0.099034	0.012127	0.430381	0.513551	1	1	0	0	0		0
412015	20982015	2098	2015	41	11	0	0.048729	0	1	0.705159	23	21.1132	9	0	32.19	0	0.11006	0.008834	0.357866	0.294807	0	0	0	0	0	0	0
272009	20992009	2099	2009	27	17	1	0.030453	0	1	0.896715	5	20.7195	8	0.0261686	30	0	0.107247	0.009898	0.358589	0.436109	0	1	1	0	0	0	1
272015	20992015	2099	2015	27	17	1	0.105469	0	1	0.510167	11	22.2983	8	0.00797477	37.91	0	0.188827	0.075077	0.27465	0.260418	0	1	1	0	0	0	1
362012	21012012	2101	2012	36	27	3	0.044202	0	1	0.764942	12	21.2876	8	0	19.54	1	0.058834	0.010912	0.386185	0.439454	0	1	1	1	0	0	1
392013	21042013	2104	2013	39	22	0	0.163339	0	1	1.02583	17	20.9297	9	0.00355655	30	1	0.097889	0.028114	0.299223	0.214915	0	1	0	0	0	1	0
392014	21042014	2104	2014	39	22	0	0.184531	0	0	0.979375	18	21.1829	9	0.00689932	22.25	0	0.113454	0.033685	0.21794	0.236436	0	1	1	0	0	1	0
392017	21042017	2104	2017	39	22	0	0.075056	0	0	0.625808	21	21.5056	8	0.203465	20.21	0	0.154156	0.076727	0.140793	0.139858	1	1	1	1	1	0	1
272016	21072016	2107	2016	27	4	2	0.087091	0	1	0.797654	13	20.3746	9	2.21757e-05	50.27	0	0.083357	0.039859	0.293268	0.18847	0	1	0	1	0		0
272017	21072017	2107	2017	27	4	2	0.094446	0	0	0.849386	14	20.5672	9	2.21757e-05	50.27	0	0.062023	0.012889	0.276309	0.233449	0	0	0	0	0		0
272019	21072019	2107	2019	27	4	2	0.096467	0	1	0.853444	16	20.7313	9	0.00011864	50.27	0	0.042606	0.036903	0.256383	0.231019	0	0	0	1	0		0
292013	21082013	2108	2013	29	3	0	0.070786	0	1	0.923954	12	21.487	9	0	34.6	0	0.024467	0.01114	0.281598	0.440928	0	1	1	0	0	1	1
292017	21082017	2108	2017	29	3	0	0.142359	0	1	0.920518	16	22.0658	9	0	29.16	0	0.028596	0.030317	0.31177	0.160376	0	1	1	0	0	1	0
262009	21092009	2109	2009	26	5	0	0.060443	0	1	0.570701	12	21.1268	11	0	43.69	1	0.07365	0.039113	0.550163	0.322599	0	0	0	0	0	0	0
262011	21092011	2109	2011	26	5	0	0.100054	0	1	0.806835	14	21.2702	9	0	41.38	0	0.087944	0.027936	0.522894	0.288674	0	0	0	0	0	0	1
262014	21092014	2109	2014	26	5	0	-0.077658	0	1	0.488899	17	21.3858	8	0	41.38	1	0.100988	0.086356	0.687516	0.397828	0	0	0	0	0		1
262017	21092017	2109	2017	26	5	0	0.050068	0	1	0.459402	20	22.1398	9	0	48.24	1	0.028007	0.055645	0.776302	0.190848	0	0	0	0	0	0	0
312009	21102009	2110	2009	31	11	0	0.005684	0	1	1.80574	8	22.7296	7	0	73.87	0	0.010645	0.062948	0.339555	0.644501	0	0	1	0	0	1	1
312011	21102011	2110	2011	31	11	0	0.028073	0	1	2.13733	10	22.9229	7	0	73.8	0	0.008693	0.019691	0.347628	0.672046	0	0	0	1	0	1	1
312017	21102017	2110	2017	31	11	0	0.253295	0	1	1.42595	16	23.4802	7	0	53.42	0	0.00881	0.245153	0.413395	0.30094	0	1	0	0	0	0	1
382011	21122011	2112	2011	38	17	1	-0.028105	0	1	0.904308	10	20.8558	11	0.0308166	20.26	1	0.06519	0.034765	0.195414	0.615567	0	0	1	0	0	0	0
382015	21122015	2112	2015	38	17	1	0.00682	0	0	0.647575	14	21.0836	7	0.0246658	15.26	0	0.070188	0.005712	0.153291	0.662148	0	0	0	0	0		1
322016	21142016	2114	2016	32	3	0	0.043138	0	1	0.530456	16	21.361	9	9.04022e-05	32.59	0	0.071678	0.017292	0.305899	0.519974	0	0	0	1	0		0
322019	21142019	2114	2019	32	3	0	0.010679	0	1	0.836361	19	21.5261	8	0	27.4	0	0.057592	0.079549	0.28651	0.298382	0	0	0	1	0		1
482014	21162014	2116	2014	48	12	12	0.061485	0	1	1.68855	12	21.8987	12	0.0059973	53.73	0	0.041867	0.009932	0.0952049	0.726633	0	1	0	0	0	1	0
482018	21162018	2116	2018	48	12	12	0.049316	0	1	1.2144	16	22.1825	11	0.00647019	51.9	0	0.037193	0.015318	0.0540991	0.667032	0	1	0	0	0	0	0
482019	21162019	2116	2019	48	12	12	0.01362	0	1	1.29705	17	22.1826	12	0.00406752	51.9	0	0.035707	0.025423	0.0518914	0.676747	0	1	0	0	0	0	0
272012	21182012	2118	2012	27	1	0	0.02834	0	0	0.137421	11	21.8369	7	0.000659465	49.02	0	0.187446	0.02494	0.0860825	0.377605	1	0	1	0	0		1
272013	21182013	2118	2013	27	1	0	0.013357	0	1	0.125638	12	22.0525	7	0.000583501	47.02	0	0.218589	0.033805	0.152281	0.484937	0	0	1	0	0		1
272018	21182018	2118	2018	27	1	0	0.017541	0	0	0.133575	17	23.0177	7	0.00019056	39.19	0	0.156925	0.013032	0.107702	0.565447	0	0	1	0	0		1
272019	21182019	2118	2019	27	1	0	0.00659	0	1	0.080619	18	23.0896	7	8.43734e-05	36.65	0	0.22883	0.017336	0.13516	0.582794	0	0	1	0	0		1
392011	21192011	2119	2011	39	17	4	0.004939	0	1	0.902637	9	21.233	7	0	20.94	0	0.059108	0.020576	0.28429	0.610235	1	0	0	0	0		1
602012	21202012	2120	2012	60	17	4	0.103196	0	1	1.05821	16	20.5808	9	0.028931	36.43	0	0.088699	0.051424	0.273411	0.392142	0	0	1	0	0		0
132017	21242017	2124	2017	13	17	4	0.058357	0	1	0.688938	16	22.2146	7	0.00832304	24.75	0	0.111189	0.050834	0.321683	0.314045	0	1	0	1	0	1	1
132019	21242019	2124	2019	13	17	4	0.013274	0	0	0.797263	18	22.7427	7	1.74194e-05	24.75	0	0.072959	0.075035	0.4161	0.615333	0	0	0	1	0	1	1
132019	21242019	2124	2019	13	17	4	0.013274	0	1	0.797263	18	22.7427	7	1.74194e-05	24.75	0	0.072959	0.075035	0.4161	0.615333	0	1	1	0	0	1	1
262009	21252009	2125	2009	26	6	0	0.018226	0	0	0.73429	9	20.3416	9	0	58.32	0	0.061826	0.039185	0.468954	0.572254	0	0	1	0	0		0
262017	21252017	2125	2017	26	6	0	0.020168	0	1	0.28973	17	21.6621	9	0.00284722	29.51	1	0.085132	0.006237	0.512195	0.554594	0	0	1	0	0	0	0
262019	21252019	2125	2019	26	6	0	0.019695	0	1	0.338955	19	21.9958	9	0.001875	29.93	0	0.076186	0.007193	0.519447	0.659071	0	0	1	1	0	0	0
362013	21262013	2126	2013	36	17	1	0.033582	0	1	0.607213	14	21.8716	11	0.0186719	12.32	0	0.111689	0.016973	0.195562	0.535541	0	0	0	0	0	0	0
362017	21262017	2126	2017	36	17	1	0.0514	0	1	0.647379	18	22.6221	9	0.00354521	10.04	0	0.103428	0.003115	0.184481	0.447673	0	1	0	1	1	1	0
722013	21272013	2127	2013	72	22	4	-0.188579	0	1	1.45348	14	21.7687	9	0	29.69	1	0.035264	0.101247	0.5778	0.835527	0	0	1	0	0		0
62014	21282014	2128	2014	6	2	1	0.044645	1	0	0.448765	13	23.3577	11	6.11853e-07	59.16	0	0.068219	0.073463	0.576016	0.394971	0	0	0	1	0	0	0
382017	21292017	2129	2017	38	4	4	0.019052	0	1	0.311037	18	24.1575	11	0	28.34	1	0.075326	0.006962	0.369069	0.580773	0	1	0	1	0	0	0
382018	21292018	2129	2018	38	4	4	0.018479	0	0	0.322168	19	24.4774	9	0	27.55	0	0.041914	0.006397	0.403449	0.631734	1	1	0	0	0	0	1
392009	21302009	2130	2009	39	27	14	0.083767	0	1	0.622189	11	20.2936	7	0.00677479	55.7	0	0.102876	0.021393	0.365669	0.311247	0	0	0	1	0		1
392012	21302012	2130	2012	39	27	14	0.050069	0	0	0.36587	14	21.3238	7	0.00523601	50.8	0	0.095036	0.029501	0.255078	0.453378	0	1	1	1	0		1
642009	21312009	2131	2009	64	17	1	0.134207	0	1	1.13322	8	20.4337	9	0.494755	27.11	0	0.077336	0.029717	0.371753	0.248093	1	0	1	0	0	0	0
332016	21322016	2132	2016	33	3	3	0.025274	0	1	0.482439	21	22.177	9	0.00326603	29.12	0	0.06822	0.003885	0.255852	0.330903	0	0	0	0	0	0	0
702010	21332010	2133	2010	70	17	7	0.031126	0	1	0.309721	6	22.6635	9	0.0145059	22.52	0	0.029266	0.008137	0.00346611	0.721646	0	0	1	1	0	0	0
392009	21342009	2134	2009	39	4	4	0.00344	0	1	0.439582	21	20.5449	7	0	26.61	0	0.063236	0.044825	0.419202	0.146808	0	1	1	1	0	0	1
392018	21342018	2134	2018	39	4	4	-0.101222	0	1	0.670202	30	20.1879	8	6.63007e-05	25.35	1	0.077244	0.098865	0.327609	0.35371	0	0	0	0	1		1
262009	21362009	2136	2009	26	5	0	0.028447	0	1	0.817409	4	19.8215	9	0.015664	35.92	0	0.033015	0.127357	0.679409	0.520745	0	0	1	0	0	0	0
262016	21362016	2136	2016	26	5	0	0.04645	0	1	0.845506	11	20.6915	9	0.00626695	30.91	0	0.026104	0.097291	0.612646	0.464449	0	0	0	0	0		0
262017	21362017	2136	2017	26	5	0	0.171186	0	1	1.15396	12	20.7134	9	0.00444201	30.91	0	0.029973	0.155906	0.575871	0.304874	0	0	1	0	0	0	0
392017	21372017	2137	2017	39	27	14	0.035858	0	1	0.43894	19	21.4805	10	0.129487	37.99	0	0.097035	0.038976	0.0506928	0.177395	0	1	0	1	0	0	1
482015	21402015	2140	2015	48	5	3	0.031434	0	1	0.632551	14	22.4713	9	0.0121715	58.33	0	0.06405	0.013463	0.0408216	0.653375	0	1	0	1	0	0	0
382011	21412011	2141	2011	38	27	1	0.005138	0	1	1.51617	26	20.4222	5	0	21.59	0	0.028037	0.016008	0.301101	0.553272	0	0	0	1	0	0	1
382012	21412012	2141	2012	38	27	1	0.007505	0	0	1.36401	27	20.3156	5	0	21.59	1	0.052236	0.007788	0.350414	0.496385	1	0	0	0	0		1
382017	21412017	2141	2017	38	27	1	0.003019	0	1	0.72219	32	21.2002	5	0	26.03	1	0.08217	0.016808	0.105846	0.132387	0	1	1	1	0	0	1
722013	21432013	2143	2013	72	3	1	-0.018441	0	0	1.92819	10	21.3256	9	0.0187587	30.23	0	0.02061	0.042163	0.278912	0.679718	1	0	1	1	0		0
722014	21432014	2143	2014	72	3	1	0.23804	0	1	1.23101	11	21.4158	9	0.637427	63.74	0	0.021703	0.175276	0.00321476	0.446256	0	0	0	0	1		0
172016	21442016	2144	2016	17	17	1	0.048885	0	1	0.277262	19	21.4434	9	0.219236	21.36	0	0.119724	0.008571	0.147259	0.173494	1	1	0	0	0		0
262016	21452016	2145	2016	26	2	0	0.016091	0	1	0.391922	15	22.3769	9	0.371101	37	0	0.099678	0.024517	0.374749	0.509407	0	1	1	0	0		0
262019	21452019	2145	2019	26	2	0	0.075124	0	1	0.588695	18	22.4701	7	9.42658e-05	21.37	0	0.078885	0.003128	0.51954	0.428317	0	1	0	0	0		1
322011	21492011	2149	2011	32	5	5	0.00226	0	1	0.547487	11	21.7274	12	0	36.47	0	0.073145	0.007434	0.454408	0.635031	0	0	1	1	0	1	0
392009	21512009	2151	2009	39	15	15	0.105256	0	1	0.610803	9	19.9954	5	0.162023	57.26	1	0.089966	0.008588	0.118963	0.303697	0	0	1	1	0	0	1
392015	21512015	2151	2015	39	15	15	0.012505	0	1	0.292171	15	22.0561	6	0.0966206	37.6	0	0.210692	0.019823	0.123644	0.265822	0	0	1	1	0	0	1
392015	21512015	2151	2015	39	15	15	0.012505	1	0	0.292171	15	22.0561	6	0.0966206	37.6	0	0.210692	0.019823	0.123644	0.265822	0	1	0	1	0	0	1
392015	21512015	2151	2015	39	15	15	0.012505	0	0	0.292171	15	22.0561	6	0.0966206	37.6	0	0.210692	0.019823	0.123644	0.265822	0	0	1	1	0	0	1
392017	21512017	2151	2017	39	15	15	0.017203	0	1	0.329708	17	22.6232	7	0.323702	31.5	0	0.185078	0.004516	0.0905198	0.31237	1	0	0	1	0	0	1
182010	21542010	2154	2010	18	17	0	0.094089	0	0	0.487753	9	21.6705	9	0.0112699	36.43	0	0.130707	0.016555	0.160841	0.276953	1	1	1	1	0	1	0
182017	21542017	2154	2017	18	17	0	0.007149	0	0	0.611159	16	22.1716	7	0.122442	9.98	0	0.152021	0.066885	0.142657	0.406285	1	1	0	1	0	0	1
92012	21552012	2155	2012	9	6	4	0.1226	1	1	1.08283	12	22.1974	7	0.000132207	34.54	0	0.129173	0.047409	0.286499	0.322738	0	1	0	1	0	1	1
92012	21552012	2155	2012	9	6	4	0.1226	0	0	1.08283	12	22.1974	7	0.000132207	34.54	0	0.129173	0.047409	0.286499	0.322738	0	1	0	0	0	1	1
92015	21552015	2155	2015	9	6	4	0.003247	0	1	1.00833	15	22.4715	7	0.000128669	42.39	0	0.109347	0.024283	0.371143	0.404013	0	0	0	1	0	0	1
132009	21572009	2157	2009	13	5	2	0.034167	0	0	2.44711	13	21.3232	5	0	45.41	0	0.023949	0.010138	0.281181	0.64283	0	0	1	1	0	0	1
132010	21572010	2157	2010	13	5	2	0.028322	0	1	2.62986	14	21.7615	5	0.0111548	39.84	0	0.023789	0.013264	0.279252	0.568581	0	0	0	0	0	1	1
132015	21572015	2157	2015	13	5	2	0.034403	0	1	1.68139	19	23.0019	5	0.0161942	29.01	0	0.03124	0.017609	0.456044	0.636224	0	0	1	1	0	1	1
342016	21582016	2158	2016	34	12	12	0.06926	0	1	0.427953	18	21.7919	8	0.000197971	32.97	0	0.127867	0.050075	0.196928	0.272544	0	1	0	0	0	1	1
782018	21592018	2159	2018	78	10	3	0.049548	0	1	0.226341	29	21.7754	9	0.000198346	25.07	1	0.198558	0.042292	0.393707	0.659234	0	1	0	1	0	1	0
322015	21602015	2160	2015	32	22	2	0.025133	0	0	0.538607	11	22.2733	7	0.0434303	24.96	0	0.065469	0.021163	0.268125	0.499312	0	1	1	1	0	0	1
322019	21602019	2160	2019	32	22	2	0.003659	0	1	0.72157	15	22.5153	7	0.0248785	23.31	0	0.028152	0.045673	0.283509	0.495726	0	0	1	0	0		1
392016	21612016	2161	2016	39	27	14	0.017825	0	0	0.228046	13	21.4809	7	0.00175521	24.39	0	0.354608	0.012907	0.0850784	0.232685	0	0	1	1	1	0	1
392018	21612018	2161	2018	39	27	14	-0.090529	1	0	0.202803	15	21.493	6	0.00175386	22.5	0	0.307063	0.052612	0.0818326	0.346496	0	0	0	1	0	0	1
392019	21612019	2161	2019	39	27	14	0.279844	0	0	0.238741	16	21.6918	7	0.0488865	22.5	0	0.18243	0.222814	0.0514148	0.241283	1	1	0	1	0		1
302011	21622011	2162	2011	30	12	12	-0.095244	0	1	0.477474	9	21.3687	9	0	48.17	0	0.055335	0.062941	0.435668	0.635235	1	0	0	1	1	0	1
502017	21632017	2163	2017	50	27	14	-0.011937	0	1	0.682455	22	22.6322	9	0.000219805	13.74	0	0.062202	0.038663	0.290171	0.834541	0	1	0	1	0		0
352011	21642011	2164	2011	35	17	4	0.013613	0	1	0.350852	5	21.3907	9	0.0605891	33.32	0	0.109877	0.029049	0.369066	0.403604	0	1	1	0	0	0	0
352013	21642013	2164	2013	35	17	4	-0.002149	0	0	0.295872	7	21.3778	7	0.0605891	33.32	1	0.109558	0.022378	0.384538	0.433299	1	0	0	1	0		1
352018	21642018	2164	2018	35	17	4	-1.64791	0	1	6.91544	12	21.2543	9	0	19.8	0	0.012552	0.841048	0.344115	0.660453	0	0	1	0	0		1
262010	21652010	2165	2010	26	22	7	0.085771	0	1	1.21097	16	20.859	9	0.0127698	26.72	0	0.040099	0.032207	0.271773	0.465103	0	1	1	0	0	1	0
272009	21662009	2166	2009	27	1	0	0.01662	0	1	0.31221	5	19.8311	8	0	29.81	0	0.16463	0.035991	0.128347	0.381371	0	0	1	1	1		1
322012	21672012	2167	2012	32	27	1	0.002234	0	0	0.183325	12	21.836	6	2.41567e-06	23.99	0	0.090105	0.021786	0.157067	0.490695	1	0	0	1	0	1	1
322013	21672013	2167	2013	32	27	1	-0.03279	0	1	0.188303	13	21.8452	9	0.108708	15.66	0	0.135622	0.033279	0.342606	0.546931	0	0	0	1	0	0	0
322016	21672016	2167	2016	32	27	1	0.009836	0	1	0.305983	16	21.7174	6	0.112419	15.66	0	0.085011	0.079513	0.311211	0.616608	0	0	1	1	0	0	0
642013	21682013	2168	2013	64	27	14	0.023006	0	0	0.299679	10	21.0908	7	0.156695	23.7	0	0.168752	0.020158	0.316196	0.154084	0	0	1	1	0	0	1
642014	21682014	2168	2014	64	27	14	-0.075163	0	0	0.197184	11	21.186	7	1.20366e-05	12.34	0	0.350842	0.068437	0.271572	0.204816	0	0	0	1	1	0	1
642016	21682016	2168	2016	64	27	14	0.03717	0	0	0.141321	13	21.4373	9	0.014169	9.96	0	0.418113	0.089877	0.0513345	0.336846	1	0	1	1	0	0	0
322014	21712014	2171	2014	32	5	0	0.026524	0	1	3.89833	12	21.4696	8	0	52.72	0	0.015903	0.047577	0.273379	0.460157	1	0	0	1	0	0	1
282015	21722015	2172	2015	28	22	4	0.029043	0	1	1.03619	14	22.025	9	0.00146788	51.83	0	0.061291	0.041687	0.53877	0.678906	0	0	0	1	0	1	0
832019	21732019	2173	2019	83	17	3	-0.387388	0	0	0.293863	16	21.8112	9	0.00833265	17.06	0	0.155366	0.244148	0.466413	0.167825	0	1	0	1	0		0
642012	21742012	2174	2012	64	11	0	0.008449	0	0	1.20115	17	20.3482	9	0	46.71	1	0.043478	0.012041	0.302138	0.5689	0	0	1	1	0		0
642014	21742014	2174	2014	64	11	0	0.296405	0	1	0.613261	19	21.0421	9	0.385367	36.58	0	0.206458	0.169339	0.506585	0.348565	1	0	1	0	0	0	0
352012	21772012	2177	2012	35	27	4	0.070884	0	1	0.428494	11	21.2829	5	0.43241	43.15	0	0.141445	0.026571	0.192221	0.213711	1	0	1	1	0	0	1
352017	21772017	2177	2017	35	27	4	0.006675	0	0	0.276243	16	21.4471	5	0.204367	20.44	0	0.163009	0.01442	0.124751	0.180306	1	0	1	1	0		1
742014	21782014	2178	2014	74	12	12	0.045527	0	0	0.606875	8	21.0294	6	0.187315	19.56	0	0.113103	0.0016	0.0954371	0.412339	1	0	0	1	0	0	1
742016	21782016	2178	2016	74	12	12	0.021087	0	0	0.478193	10	21.5557	7	0.192018	18.53	0	0.116425	0.017967	0.0514672	0.442982	0	0	0	1	0	0	1
742016	21782016	2178	2016	74	12	12	0.021087	0	0	0.478193	10	21.5557	7	0.192018	18.53	0	0.116425	0.017967	0.0514672	0.442982	0	1	1	1	1	0	1
742019	21782019	2178	2019	74	12	12	0.0056	0	1	0.450785	13	21.4356	7	0.000505509	17.41	0	0.101649	0.095793	0.0484389	0.489299	0	1	0	1	0		1
392011	21792011	2179	2011	39	3	0	0.065692	0	0	0.617369	9	21.8295	9	0.00210085	43.34	0	0.126644	0.012006	0.210685	0.485978	1	1	1	1	0	0	0
392017	21792017	2179	2017	39	3	0	0.086377	0	1	0.634267	15	23.0289	9	0.00195132	41.17	0	0.134519	0.004451	0.140948	0.458813	0	1	0	0	0	1	0
392011	21802011	2180	2011	39	27	1	0.064555	0	0	0.379552	7	19.8474	9	0	36.15	0	0.168591	0.007304	0.201806	0.099081	0	0	1	1	0	0	0
392015	21802015	2180	2015	39	27	1	0.0946	0	1	0.656894	11	21.8609	9	0	68.74	0	0.130411	0.180173	0.0862175	0.375347	0	1	0	0	0	1	0
722012	21812012	2181	2012	72	27	4	0.067354	0	0	0.460084	20	22.1313	8	0	49.4	0	0.075711	0.029715	0.188084	0.116921	0	0	1	1	0	0	1
722016	21812016	2181	2016	72	27	4	0.039724	1	1	0.217661	24	22.2687	9	0	47.46	1	0.115793	0.072421	0.124162	0.190285	0	1	0	0	0		0
722016	21812016	2181	2016	72	27	4	0.039724	0	0	0.217661	24	22.2687	9	0	47.46	1	0.115793	0.072421	0.124162	0.190285	0	1	0	0	0		0
722019	21812019	2181	2019	72	27	4	0.018336	0	1	0.14915	27	22.2384	9	0	47.64	1	0.198338	0.003979	0.03636	0.111838	1	1	1	1	0		0
382009	21842009	2184	2009	38	12	12	0.048696	0	1	1.19257	9	20.6897	9	0.232899	23.59	0	0.071321	0.01196	0.0324204	0.176401	0	0	1	1	0		0
392010	21852010	2185	2010	39	2	0	0.064926	0	1	0.666801	7	21.278	9	0	37.36	0	0.096841	0.007752	0.415788	0.415327	1	1	0	0	0	1	0
622016	21862016	2186	2016	62	15	15	0.075779	0	1	0.932705	22	21.4066	12	0.00878842	42.67	0	0.133567	0.002714	0.247821	0.222546	0	0	0	1	0	1	0
392009	21892009	2189	2009	39	3	0	0.003204	0	1	0.510137	14	20.286	8	0	38.99	0	0.113617	0.028978	0.324234	0.272161	0	0	1	0	0	0	1
392013	21892013	2189	2013	39	3	0	0.012904	0	1	0.80932	18	20.4315	8	0	38.99	0	0.099198	0.004504	0.432311	0.328708	0	0	1	0	0	0	1
392019	21892019	2189	2019	39	3	0	0.031399	0	1	0.805741	24	21.8763	9	0.00159197	44.26	0	0.035387	0.019538	0.123061	0.561398	0	1	0	0	0	0	0
362011	21902011	2190	2011	36	3	1	0.026735	0	1	0.22964	11	21.7145	9	0	51.33	0	0.111072	0.019426	0.248708	0.194548	0	0	1	1	0	0	0
362016	21902016	2190	2016	36	3	1	0.022211	0	1	0.252528	16	22.9081	9	0	51.33	1	0.106558	0.011111	0.204012	0.497673	0	0	1	1	0	0	0
232012	21912012	2191	2012	23	27	14	0.10773	0	1	0.498803	9	22.1853	11	0	33.53	1	0.103626	0.01987	0.211715	0.377004	0	1	0	0	0	0	0
172017	21932017	2193	2017	17	4	0	0.018183	0	1	0.260253	24	22.246	7	4.26035e-05	16.07	0	0.059066	0.008248	0.159531	0.423588	0	0	0	1	0	0	1
392019	21942019	2194	2019	39	10	3	0.107239	0	0	0.70577	17	21.6102	8	0.281208	28.1	0	0.05982	0.189714	0.140902	0.221169	0	1	0	0	0	0	1
652015	21952015	2195	2015	65	12	12	0.086627	0	1	0.304866	14	22.2964	9	0.00440052	16.46	0	0.18091	0.033313	0.0364059	0.077848	0	1	1	1	0	0	0
352018	21962018	2196	2018	35	17	0	-0.154974	0	1	0.475256	17	21.7773	9	0.00244357	16.74	0	0.058397	0.112887	0.187758	0.313447	0	0	1	1	1	0	0
352019	21962019	2196	2019	35	17	0	0.005766	0	1	0.388275	18	21.7778	8	0.120893	12	0	0.067945	0.103469	0.184036	0.263874	0	1	0	0	0	0	1
392013	21992013	2199	2013	39	17	1	0.020586	0	1	0.168173	14	21.0969	9	0.0883328	18.15	0	0.160642	0.009501	0.524361	0.56796	0	0	1	1	0		0
392018	21992018	2199	2018	39	17	1	-0.164429	0	1	0.370728	19	19.9855	7	0	14.8	0	0.127989	0.127121	0.313996	0.201677	1	1	1	1	0		1
302018	22012018	2201	2018	30	22	1	0.00802	0	1	0.461693	24	21.5648	9	0	29.85	0	0.058321	0.006466	0.581337	0.612589	0	1	1	1	0		0
342012	22022012	2202	2012	34	5	3	0.00518	0	0	0.354507	11	24.1872	8	0.0361856	18.47	0	0.06294	0.046914	0.0728596	0.58409	1	1	0	1	0	0	1
342013	22022013	2202	2013	34	5	3	0.012617	0	1	0.358121	12	24.2604	9	0.0253788	18.48	0	0.068176	0.009073	0.0936007	0.598688	0	1	1	0	0	1	0
342019	22022019	2202	2019	34	5	3	0.021636	0	1	0.371101	18	25.3585	9	0.00361885	18.27	1	0.042393	0.012394	0.188216	0.687317	0	1	1	0	0	1	0
322013	22032013	2203	2013	32	17	3	0.039337	0	1	1.78976	12	22.7134	9	0.0352247	38.77	0	0.016811	0.010179	0.129645	0.605727	0	1	1	0	0	0	0
352012	22042012	2204	2012	35	3	0	0.01788	0	0	0.499358	13	23.7273	9	0	78.84	0	0.098443	0.016122	0.178938	0.689713	0	1	0	1	0	0	1
352017	22042017	2204	2017	35	3	0	0.001224	0	0	0.421542	18	23.4487	7	0	55.71	1	0.161183	0.005675	0.184649	0.569883	0	1	0	1	0		1
302011	22052011	2205	2011	30	5	3	0.020428	1	0	0.408016	10	21.1737	8	0.00693124	30.21	0	0.077951	0.02363	0.251537	0.398183	1	0	1	1	0	0	1
302013	22052013	2205	2013	30	5	3	0.028708	0	0	0.4394	12	21.4075	8	0	30.21	1	0.075031	0.010317	0.231129	0.4934	0	0	1	0	0	0	1
302019	22052019	2205	2019	30	5	3	0.003861	0	1	0.236003	18	21.9923	8	0	30.21	1	0.115461	0.003709	0.148755	0.714503	0	0	0	0	0		1
282011	22062011	2206	2011	28	17	1	0.075821	0	1	0.893246	10	21.693	11	0.0824935	25.4	0	0.050487	0.01731	0.367627	0.219044	0	1	1	0	0	1	0
112012	22072012	2207	2012	11	5	0	0.016767	0	1	0.612286	9	20.3313	9	0.0593654	7.78	0	0.143018	0.008844	0.4714	0.451509	0	0	1	1	0	0	0
112014	22072014	2207	2014	11	5	0	0.00967	0	0	0.401345	11	20.7466	9	0.0314207	16.83	0	0.065877	0.010045	0.243302	0.424891	0	1	0	0	0	0	0
112016	22072016	2207	2016	11	5	0	-0.100223	0	1	0.244434	13	20.6347	6	0.00826587	16.83	0	0.215086	0.067842	0.185989	0.625737	0	1	1	1	0	0	1
702009	22082009	2208	2009	70	5	3	0.051032	0	1	0.344593	10	21.4988	9	0.00239228	60.17	0	0.031366	0.020891	0.00842928	0.613262	0	0	1	1	0	0	0
352015	22092015	2209	2015	35	27	4	0.007956	0	0	0.50045	9	21.1991	7	2.5609e-06	30.92	0	0.107603	0.005202	0.273554	0.588995	1	0	1	0	0		1
262019	22112019	2211	2019	26	12	12	-0.081565	0	0	1.02391	17	20.7992	5	0	28.23	0	0.049194	0.050793	0.106671	0.345214	0	0	1	1	0		1
652011	22122011	2212	2011	65	27	1	0.080138	0	1	1.07601	26	21.3858	9	0	62.47	0	0.019918	0.010075	0.152931	0.105619	0	0	1	0	0	0	0
652017	22122017	2212	2017	65	27	1	0.044282	0	1	0.533324	32	22.9876	9	0.0159896	23.26	0	0.098037	0.019649	0.0697587	0.16523	0	1	0	0	0	0	0
362010	22132010	2213	2010	36	27	14	0.102661	0	1	0.653896	10	19.7899	7	0.301317	26.24	0	0.09487	0.017318	0.197694	0.297019	0	0	1	0	0	0	1
362014	22132014	2213	2014	36	27	14	0.030481	0	1	0.560983	14	19.9594	7	0.202878	19.89	0	0.160121	0.025119	0.165398	0.26562	0	0	0	0	0		1
362017	22132017	2213	2017	36	27	14	0.021632	0	1	0.273465	17	19.885	7	0	14.56	0	0.222591	0.003458	0.17525	0.153652	1	0	1	1	0		1
362018	22132018	2213	2018	36	27	14	0.002861	0	0	0.289695	18	19.8743	9	0	14.56	0	0.157213	0.01012	0.171275	0.136855	0	0	1	1	0		1
262009	22152009	2215	2009	26	27	14	0.145055	0	1	1.33009	4	20.7067	9	0.32465	32.46	0	0.129703	0.040338	0.181756	0.322239	1	1	1	1	1	1	0
262018	22152018	2215	2018	26	27	14	0.062039	0	1	0.725283	13	22.4321	5	0.000654706	27.02	0	0.059447	0.09793	0.0660355	0.50611	0	0	0	1	0	1	1
142009	22162009	2216	2009	14	3	3	0.054941	0	1	0.896246	8	21.2006	9	0.105775	14.72	0	0.043875	0.013307	0.214646	0.41871	0	0	1	1	1	1	0
392015	22172015	2217	2015	39	11	0	0.023723	0	0	0.541055	12	22.9375	9	0.261833	21.64	0	0.071025	0.054198	0.158093	0.395618	1	1	0	1	0	0	0
392018	22172018	2217	2018	39	11	0	0.047558	0	1	0.616196	15	24.035	11	0.149843	15.06	0	0.038572	0.001799	0.158171	0.591665	0	1	0	0	0	1	0
382015	22182015	2218	2015	38	27	14	0.007311	0	1	0.171353	8	22.1698	9	0.0221572	32.55	0	0.114881	0.001248	0.529492	0.38627	0	0	1	1	0	0	0
382019	22182019	2218	2019	38	27	14	0.012425	0	1	0.168004	12	22.5595	9	0.0219085	31.73	0	0.091612	0.007706	0.5037	0.527921	0	0	1	0	0		0
132018	22202018	2220	2018	13	3	0	-0.033246	0	1	0.209033	21	22.3268	7	0.183252	18.83	0	0.137603	0.034388	0.42677	0.480486	0	0	1	0	0		1
512010	22212010	2221	2010	51	22	1	0.020134	0	0	1.12964	14	21.4168	7	0	36.64	0	0.010786	0.003804	0.0975785	0.690658	0	0	1	1	0	1	1
512015	22212015	2221	2015	51	22	1	0.027224	0	0	1.15432	19	23.4244	6	0.00109974	23.5	0	0.006244	0.009637	0.0666999	0.78249	0	0	0	0	0	0	1
512016	22212016	2221	2016	51	22	1	0.023203	1	0	0.984852	20	23.733	7	0.0953472	20.08	0	0.00862	0.01061	0.265494	0.672766	1	0	1	1	0	1	1
512018	22212018	2221	2018	51	22	1	0.040316	0	0	1.82712	22	24.0112	7	0.00319169	19.72	0	0.006618	0.018157	0.302352	0.685607	0	0	0	1	0	1	1
392018	22222018	2222	2018	39	11	5	0.154271	0	1	0.494011	17	20.7178	9	0.00039574	25.35	0	0.128726	0.043788	0.400291	0.099035	0	1	0	0	1	0	0
352019	22232019	2223	2019	35	22	0	0.095606	0	0	0.581985	12	22.7984	8	0.0771986	26.53	0	0.057416	0.005532	0.218273	0.227117	0	1	1	1	0	1	1
292010	22242010	2224	2010	29	17	3	0.103172	0	0	1.2036	8	20.2106	5	0.585811	49.87	0	0.070145	0.028734	0.347655	0.249045	1	0	0	0	0		1
292013	22242013	2224	2013	29	17	3	0.12501	0	1	0.802222	11	20.8866	5	0.0348817	36.52	0	0.082387	0.034217	0.228254	0.086935	0	0	1	1	0	0	1
302010	22252010	2225	2010	30	3	0	0.069379	0	0	0.716535	8	21.5217	11	0.0891292	16.23	0	0.091389	0.015168	0.17608	0.439136	0	1	0	1	0	0	0
302013	22252013	2225	2013	30	3	0	0.034092	0	1	0.642966	11	22.0538	10	0.0708751	14.95	0	0.095481	0.007403	0.157518	0.493043	0	1	0	0	0		1
302016	22252016	2225	2016	30	3	0	-0.037702	0	1	0.499699	14	22.2665	9	0.00502404	16.29	0	0.116733	0.042084	0.139067	0.48117	0	0	0	1	0	0	0
302019	22252019	2225	2019	30	3	0	0.045738	0	1	0.723301	17	22.4679	9	0.00261854	13.88	0	0.056468	0.01683	0.125861	0.478141	0	1	0	1	0	0	0
262010	22262010	2226	2010	26	5	0	0.155757	0	1	0.659023	5	20.0138	6	0	38.21	0	0.106093	0.048598	0.186704	0.092504	0	0	1	0	0	0	1
262012	22262012	2226	2012	26	5	0	0.098253	0	1	0.513228	7	21.9634	9	0.000883618	33.23	0	0.148165	0.047789	0.208033	0.211433	0	1	1	0	0	1	0
262014	22262014	2226	2014	26	5	0	0.057934	0	0	0.44533	9	22.1158	8	0.00209963	33.01	0	0.192291	0.02148	0.226291	0.24729	1	1	1	0	0	1	1
232019	22292019	2229	2019	23	11	5	0.023579	0	1	0.295068	20	21.4763	9	0.0212133	14.3	0	0.118163	0.012204	0.255163	0.154984	1	0	1	0	0	0	0
392019	22312019	2231	2019	39	3	1	0.061317	0	1	0.458977	19	20.4771	4	0.190233	27.95	0	0.070729	0.118854	0.0412592	0.234825	0	0	1	1	0		1
652018	22322018	2232	2018	65	1	1	0.039989	0	1	0.803446	14	21.4046	9	0	48.67	0	0.065484	0.006933	0.141896	0.387549	0	1	1	0	0		0
302010	22332010	2233	2010	30	27	0	0.064995	0	1	0.653739	3	22.2887	9	0	22.5	0	0.046087	0.011435	0.612489	0.514675	0	0	0	0	0	1	0
302013	22332013	2233	2013	30	27	0	0.072975	0	1	0.700802	6	22.418	7	0	20.12	0	0.058996	0.052352	0.462106	0.298451	0	0	1	0	0	1	1
32010	22342010	2234	2010	3	4	0	0.044573	0	1	0.905287	13	20.8259	9	0.0075122	53.17	0	0.037269	0.053017	0.463075	0.428993	0	1	1	1	0	0	0
642014	22352014	2235	2014	64	11	3	-0.15815	1	0	0.729932	7	20.2387	7	0.275106	27.51	0	0.119417	0.100235	0.391175	0.416615	0	0	0	1	0		1
642015	22352015	2235	2015	64	11	3	0.033954	1	0	0.672905	8	20.2886	6	0.124843	25.89	0	0.107728	0.101808	0.330018	0.394491	1	0	0	1	0	0	1
642016	22352016	2235	2016	64	11	3	0.004292	0	0	0.160749	9	21.7085	7	0.0665073	18.44	0	0.120742	0.096823	0.0743038	0.108588	1	0	0	1	0	1	1
392017	22362017	2236	2017	39	17	7	0.111411	0	0	0.883328	15	23.7835	8	0.0771723	38.73	0	0.122498	0.003064	0.0585139	0.503446	0	1	1	1	0	1	1
632014	22382014	2238	2014	63	27	14	0.071755	0	1	0.433108	19	21.8344	11	0	57.77	0	0.130574	0.002068	0.271112	0.196265	0	1	0	1	0	0	0
362016	22392016	2239	2016	36	22	1	0.054027	0	1	0.627213	14	22.844	8	0.000300157	16.07	0	0.094475	0.02521	0.137137	0.41283	0	1	1	1	1	0	1
322012	22402012	2240	2012	32	27	14	-0.04482	0	1	0.575746	11	21.8315	9	0.0033992	36.01	0	0.079419	0.025676	0.621962	0.483506	0	0	1	1	0		1
322014	22402014	2240	2014	32	27	14	0.003833	1	1	0.639765	13	21.7096	9	0.00181372	33.52	0	0.079907	0.023153	0.59111	0.403725	0	1	0	1	0		1
322014	22402014	2240	2014	32	27	14	0.003833	0	0	0.639765	13	21.7096	9	0.00181372	33.52	0	0.079907	0.023153	0.59111	0.403725	0	1	0	1	0		1
322015	22402015	2240	2015	32	27	14	-0.082797	0	1	0.599429	14	21.5996	6	0.00165578	28.53	0	0.092571	0.049753	0.57355	0.417177	0	1	0	0	0		1
322016	22402016	2240	2016	32	27	14	0.008593	0	1	0.55564	15	21.6485	7	0.000945071	15.38	0	0.073114	0.050182	0.491148	0.387819	1	1	1	0	0	0	1
322018	22402018	2240	2018	32	27	14	0.030548	0	1	0.700133	17	22.0033	7	0	15.94	0	0.041082	0.013089	0.413222	0.394686	0	1	1	1	0	0	1
392014	22412014	2241	2014	39	4	2	0.094849	0	1	0.715124	13	23.6001	9	0.258693	28.16	0	0.088961	0.008957	0.288358	0.520096	0	1	1	1	1	1	1
382019	22422019	2242	2019	38	4	2	0.107898	0	1	1.25223	12	22.7339	9	0.00212104	50.11	0	0.041586	0.015845	0.091144	0.497712	0	1	1	1	0	1	0
292012	22432012	2243	2012	29	27	14	0.054971	0	1	0.760701	5	21.0517	9	0	51.52	1	0.071424	0.031249	0.41324	0.440964	0	1	0	1	0	1	0
292015	22432015	2243	2015	29	27	14	0.007464	0	0	0.581211	8	21.2867	9	0	51.52	0	0.116185	0.029061	0.517259	0.149834	0	0	1	1	0	1	0
262010	22462010	2246	2010	26	3	0	0.028649	0	1	1.75655	8	20.4552	9	0	52.21	0	0.039865	0.016737	0.331774	0.205138	0	0	0	1	0		0
342011	22482011	2248	2011	34	4	0	0.007528	0	0	0.222087	7	21.7606	9	0.132472	21.46	0	0.119213	0.034671	0.251534	0.58766	0	0	0	0	0	0	1
342011	22482011	2248	2011	34	4	0	0.007528	0	1	0.222087	7	21.7606	9	0.132472	21.46	0	0.119213	0.034671	0.251534	0.58766	0	0	0	0	0	0	1
342018	22482018	2248	2018	34	4	0	-0.7815	0	1	0.107627	14	20.4644	9	0.0471466	17.5	0	1.35108	0.413193	0.330875	0.907898	0	0	0	1	0		0
342018	22482018	2248	2018	34	4	0	-0.7815	0	1	0.107627	14	20.4644	9	0.0471466	17.5	0	1.35108	0.413193	0.330875	0.907898	0	0	0	0	0		0
342019	22482019	2248	2019	34	4	0	0.022059	0	1	0.26758	15	20.2176	9	0.0471466	17.5	0	0.167132	0.453611	0.194944	0.858443	0	1	0	1	0		0
262017	22502017	2250	2017	26	17	1	0.023983	0	1	0.474701	16	22.8811	7	0.0217915	27.49	0	0.219628	0.04502	0.375566	0.348399	0	1	0	1	1	1	1
652014	22532014	2253	2014	65	3	1	0.014481	0	0	0.216025	14	20.7459	9	0.0200934	9.42	0	0.143865	0.031996	0.236547	0.175961	0	0	0	1	0	0	0
282019	22542019	2254	2019	28	4	0	0.049839	0	1	0.590433	26	22.1831	9	0	35.5	1	0.032131	0.008561	0.345743	0.367598	0	1	0	1	0	1	0
262016	22582016	2258	2016	26	3	1	0.071722	0	1	0.63608	9	21.86	9	0.000166675	27.36	0	0.077242	0.01097	0.424367	0.263237	0	1	1	0	0	0	0
262019	22582019	2258	2019	26	3	1	0.050954	0	1	0.548845	12	22.7496	9	0.00399478	27.36	0	0.050674	0.028749	0.299778	0.468263	1	1	0	0	0	1	0
652011	22612011	2261	2011	65	6	4	0.08234	0	1	0.397829	10	20.6552	9	0.243657	22.87	0	0.214891	0.029595	0.0643138	0.105248	0	1	1	1	0	1	0
652015	22612015	2261	2015	65	6	4	0.049543	0	1	0.177794	14	22.1873	6	0.0411117	17.27	0	0.290694	0.0063	0.0481002	0.175296	1	0	0	1	1	1	0
652018	22612018	2261	2018	65	6	4	-0.431834	0	0	0.374554	17	21.875	12	0.217252	18.36	0	0.192221	0.271922	0.0562666	0.21104	1	1	0	1	0		0
272010	22622010	2262	2010	27	22	0	0.078709	0	1	1.3629	11	20.6765	11	0.122077	41.23	0	0.061969	0.008875	0.172858	0.515293	0	0	1	1	0	1	0
522015	22642015	2264	2015	52	11	3	-0.11217	0	1	1.84504	8	21.9807	7	0.00661176	43.94	0	0.054464	0.050009	0.108263	0.823108	1	1	0	1	0	0	1
522017	22642017	2264	2017	52	11	3	-0.019467	0	1	1.98162	10	21.9813	5	0.00181286	38.49	0	0.043365	0.052449	0.0976868	0.541798	1	1	0	1	0	0	1
362011	22652011	2265	2011	36	3	3	-0.018766	1	1	0.478194	6	20.5017	9	0	50.68	0	0.115322	0.022867	0.332206	0.298855	0	0	0	0	0	0	0
362011	22652011	2265	2011	36	3	3	-0.018766	0	0	0.478194	6	20.5017	9	0	50.68	0	0.115322	0.022867	0.332206	0.298855	0	0	1	0	0	0	0
362016	22652016	2265	2016	36	3	3	0.00896	0	1	0.666728	11	20.4861	9	0	48.2	1	0.097596	0.030985	0.289399	0.371283	0	0	0	0	0		0
772012	22662012	2266	2012	77	17	7	0.05284	0	1	0.369925	8	21.64	11	0.0585577	41.1	0	0.141312	0.018992	0.202024	0.379961	0	1	0	0	0	1	0
772014	22662014	2266	2014	77	17	7	0.020763	0	0	0.135858	10	22.3426	12	0.0144561	23.22	0	0.24581	0.01929	0.105244	0.395535	0	0	0	1	0	0	0
772015	22662015	2266	2015	77	17	7	0.019288	0	0	0.135731	11	22.3743	10	0.211565	20.01	0	0.220011	0.004533	0.107188	0.397482	1	0	0	1	0	0	1
772016	22662016	2266	2016	77	17	7	0.018471	0	1	0.166862	12	22.6291	9	0.217087	20.22	0	0.157741	0.006315	0.0883814	0.481028	0	1	0	0	0	0	1
452014	22672014	2267	2014	45	5	5	0.052891	0	0	0.545876	9	23.0006	12	0	55.36	0	0.022568	0.007223	0.674521	0.528042	0	1	1	1	0	0	0
452017	22672017	2267	2017	45	5	5	0.036859	0	1	0.708382	12	23.1005	12	0	55.36	1	0.014344	0.016153	0.650029	0.469142	0	0	0	1	0	0	0
652011	22682011	2268	2011	65	3	1	0.115186	0	0	0.652426	13	20.4738	7	0.0052614	34.83	0	0.223769	0.0217	0.0328343	0.20974	0	0	1	1	0	1	1
652014	22682014	2268	2014	65	3	1	0.064811	0	1	0.640706	16	21.3807	9	0.00316922	43.41	0	0.171535	0.03024	0.14493	0.33479	0	1	0	0	0	1	0
652019	22682019	2268	2019	65	3	1	0.026686	0	1	0.35318	21	22.5078	6	0	35.43	0	0.067084	0.009855	0.052022	0.227307	0	0	0	1	0	0	1
382010	22702010	2270	2010	38	4	2	0.031299	0	1	0.385738	8	20.5226	9	0	18.24	1	0.139716	0.031275	0.221815	0.329519	0	0	1	1	0	0	0
302019	22712019	2271	2019	30	15	15	0.092581	0	1	0.809896	21	23.833	12	0.00415459	28.3	0	0.053173	0.015854	0.194017	0.555674	0	1	0	0	0	1	0
342011	22722011	2272	2011	34	3	0	0.045768	0	1	0.54283	4	20.9525	9	0.111258	33.97	0	0.107733	0.019489	0.297449	0.385815	0	1	1	0	0	0	0
342012	22722012	2272	2012	34	3	0	0.008133	0	1	0.411802	5	21.2648	9	0.130272	20.94	0	0.125062	0.028514	0.228289	0.275088	0	0	1	0	0		0
342013	22722013	2272	2013	34	3	0	-0.014801	0	0	0.412392	6	21.404	7	0	21.01	0	0.109964	0.036999	0.233058	0.387285	0	0	1	1	0		1
342014	22722014	2272	2014	34	3	0	0.005623	0	1	0.447877	7	21.3579	9	0	21.01	0	0.107295	0.012697	0.287011	0.352765	0	1	1	1	0		0
342016	22722016	2272	2016	34	3	0	0.008877	0	1	0.371951	9	21.2173	9	0.0623183	18.15	1	0.117488	0.033303	0.28826	0.287577	1	0	0	1	0		0
392014	22732014	2273	2014	39	17	1	0.087003	0	1	0.543465	8	21.31	9	0.0779329	24.44	0	0.119186	0.025468	0.348687	0.205425	0	1	0	1	0	1	0
392015	22732015	2273	2015	39	17	1	0.049374	0	1	0.382887	9	21.8501	9	0.043561	22.74	0	0.13157	0.028487	0.215284	0.120511	0	0	0	0	0	0	0
382013	22762013	2276	2013	38	17	0	0.05439	0	1	1.20636	17	22.1158	9	0.0182461	54.08	0	0.045279	0.005464	0.154702	0.373443	0	0	1	0	0	0	0
352013	22782013	2278	2013	35	12	12	0.035042	0	0	0.481258	20	21.1863	9	0.142073	17.13	0	0.13173	0.014567	0.113661	0.242917	0	1	1	1	0	0	0
352016	22782016	2278	2016	35	12	12	-0.06334	0	0	0.256145	23	21.2083	9	0	13.07	0	0.294586	0.052829	0.172424	0.304325	0	1	0	1	0		0
652012	22792012	2279	2012	65	15	15	0.027199	0	1	0.350643	11	20.3742	8	0.0558181	25.7	0	0.831577	0.030945	0.219459	0.052488	0	0	1	0	0	0	1
342014	22822014	2282	2014	34	3	1	0.030183	0	1	0.541083	16	20.7368	9	0.0174869	13.77	0	0.112064	0.013845	0.281807	0.212732	0	0	0	1	0	0	0
342017	22822017	2282	2017	34	3	1	0.021702	0	1	0.251526	19	21.5792	9	0.0119465	11.32	0	0.125939	0.008836	0.153267	0.253378	0	0	1	0	1		0
362011	22832011	2283	2011	36	4	0	0.051869	0	1	0.357637	4	22.1278	9	0	38.61	0	0.071853	0.031263	0.247483	0.266991	0	0	1	1	0	1	0
362013	22842013	2284	2013	36	17	7	0.054111	0	1	1.04044	13	21.6837	9	0.0280936	49.85	0	0.064467	0.00946	0.260916	0.521094	1	1	1	0	0	0	0
362014	22842014	2284	2014	36	17	7	0.043154	0	1	0.781141	14	22.1578	9	0.0218668	38.8	0	0.065003	0.009669	0.207411	0.400405	0	1	1	0	0	0	0
362017	22842017	2284	2017	36	17	7	0.014091	0	1	0.633964	17	22.5562	9	0.0218668	38.82	1	0.079733	0.012314	0.25314	0.535273	1	1	0	0	0	0	0
362018	22842018	2284	2018	36	17	7	0.002165	0	1	0.666691	18	22.4908	9	0.021866	38.82	0	0.040086	0.012154	0.312391	0.517027	0	1	0	0	0	0	0
702013	22852013	2285	2013	70	27	14	0.140351	0	1	1.02618	20	21.6386	9	9.19118e-06	48.01	0	0.105078	0.031743	0.0965204	0.290091	0	1	1	1	0	1	0
132019	22862019	2286	2019	13	4	0	0.013866	0	1	0.716689	22	21.647	6	0	15.05	0	0.037385	0.002893	0.467301	0.37787	0	1	0	0	0		1
392019	22882019	2288	2019	39	27	0	0.005524	0	1	0.412368	15	21.8877	8	0.00214674	18.43	0	0.048629	0.004905	0.193597	0.505519	1	1	1	1	0	0	1
182018	22912018	2291	2018	18	27	1	0.005635	0	0	0.491991	16	21.8458	6	0.00735461	29.24	0	0.066238	0.065304	0.0365335	0.506529	1	0	0	0	0	0	1
172018	22932018	2293	2018	17	22	1	0.108813	0	0	0.961159	11	22.3342	9	0.00711539	16.57	0	0.078776	0.016465	0.0757844	0.226416	0	1	1	0	0	1	0
322011	22952011	2295	2011	32	27	1	0.014135	0	1	1.67647	6	21.1424	9	0.0139095	18.91	0	0.02639	0.021066	0.116297	0.452701	0	0	1	1	0	0	0
322017	22952017	2295	2017	32	27	1	0.033557	0	1	3.10946	12	21.2847	9	0.00246511	15.41	0	0.009347	0.026918	0.0930426	0.350601	0	1	1	1	0	0	0
322019	22952019	2295	2019	32	27	1	0.025042	0	1	2.51684	14	21.4345	9	0.00231829	30	0	0.007567	0.01148	0.0687406	0.415813	0	1	1	0	0		0
392014	22962014	2296	2014	39	3	3	0.052041	0	1	0.272675	13	21.3796	5	0.0602521	14.61	0	0.19579	0.011471	0.046093	0.280007	0	1	1	0	0	1	1
302014	22972014	2297	2014	30	6	4	0.004805	0	1	0.218913	13	21.2754	8	0.00527809	18.17	0	0.141793	0.01831	0.261762	0.317757	0	0	0	1	0	0	1
302018	22972018	2297	2018	30	6	4	0.012636	0	0	0.232438	17	21.5079	9	0.00344143	15.38	0	0.15504	0.021949	0.21867	0.286126	0	1	0	1	0	0	0
652012	22982012	2298	2012	65	5	0	0.046479	0	1	0.464777	14	21.4319	9	0.00187419	23.84	0	0.120435	0.014225	0.115418	0.417392	0	0	1	0	0	1	0
652015	22982015	2298	2015	65	5	0	0.015264	0	0	0.17127	17	22.3516	9	0.165029	20.13	0	0.160383	0.017999	0.145886	0.38898	1	0	0	1	0	0	0
652016	22982016	2298	2016	65	5	0	0.032091	0	1	0.308389	18	22.4131	9	0.181916	18.1	0	0.109126	0.011062	0.136503	0.205454	0	0	0	1	0	0	0
32018	22992018	2299	2018	3	11	0	0.105844	0	1	0.787895	12	23.4081	9	0.0098065	45.71	0	0.013496	0.040107	0.628675	0.447834	0	0	1	1	0	1	0
382019	23002019	2300	2019	38	11	0	0.052441	0	1	1.76799	25	22.0957	11	8.22303e-05	22.31	0	0.012363	0.01617	0.306514	0.602092	0	1	0	0	0		0
242013	23012013	2301	2013	24	27	14	0.015681	0	1	0.944047	13	21.2982	9	0.00416829	48.09	0	0.05187	0.0134	0.291249	0.362463	1	1	1	0	0	0	0
222019	23032019	2303	2019	22	27	14	0.072991	0	1	0.46663	12	22.7069	7	0.0996281	43.24	0	0.062278	0.009416	0.17195	0.277288	0	1	1	1	0	0	1
152013	23042013	2304	2013	15	22	0	0.177265	0	1	0.532404	11	24.0632	11	0.0123351	34.05	0	0.069052	0.056102	0.189428	0.383498	0	0	1	1	0	1	0
152015	23042015	2304	2015	15	22	0	0.158451	0	1	0.474078	13	24.2455	11	0.012377	34.16	0	0.090197	0.015352	0.205814	0.322467	0	1	0	1	0	1	0
702011	23052011	2305	2011	70	10	3	0.060632	0	0	0.209961	13	22.3019	9	0.0127252	50.46	0	0.044113	0.013149	0.00107087	0.642331	0	0	1	1	0	0	0
702013	23052013	2305	2013	70	10	3	0.067425	0	1	0.206609	15	22.8042	11	0.0094506	41.27	0	0.037958	0.005333	0.000711919	0.672089	0	1	1	0	0	1	0
702015	23052015	2305	2015	70	10	3	0.004389	0	1	0.159844	17	23.6723	11	0.00212905	24.27	0	0.025005	0.038025	0.00164027	0.83267	0	1	1	1	0	1	0
702016	23052016	2305	2016	70	10	3	0.001921	0	1	0.139421	18	23.7579	11	0.00214275	22.43	0	0.020566	0.033572	0.0292496	0.76006	0	1	1	1	0	0	0
702018	23052018	2305	2018	70	10	3	0.004682	0	1	0.168203	20	23.8999	11	0.00155194	22.43	0	0.01089	0.0003	0.0278416	0.7863	0	1	0	0	0		0
482012	23072012	2307	2012	48	5	3	0.005936	0	1	0.542401	11	22.5861	9	0	49.74	0	0.04658	0.008766	0.101271	0.801664	0	0	1	1	0	0	0
482015	23072015	2307	2015	48	5	3	0.000714	0	1	0.402744	14	23.2655	9	1.90732e-05	45.75	0	0.052512	0.007838	0.040455	0.799053	0	0	0	1	0	0	0
392015	23082015	2308	2015	39	27	4	0.041341	0	1	0.325204	13	21.7817	9	0.000129968	39.64	0	0.256521	0.043822	0.16393	0.247034	0	1	1	0	0	0	0
392016	23082016	2308	2016	39	27	4	0.058537	0	1	0.336479	14	21.8619	9	0.00531848	39.09	0	0.227606	0.018501	0.140925	0.246789	1	1	0	0	1	1	0
382011	23092011	2309	2011	38	22	2	0.029574	0	1	0.639027	4	22.7394	9	0.0202247	54.32	0	0.040139	0.02437	0.184599	0.640724	0	1	1	0	0	0	0
382014	23092014	2309	2014	38	22	2	0.014589	0	1	0.540235	7	23.5632	9	0.0158369	46.94	0	0.067499	0.000702	0.179036	0.697025	0	0	0	1	0	1	0
382019	23092019	2309	2019	38	22	2	0.005649	0	1	0.552261	12	23.7872	9	0.010537	25.64	0	0.049494	0.010555	0.181214	0.595186	0	0	1	0	0		0
772015	23102015	2310	2015	77	15	15	0.033911	0	1	0.304068	14	23.5966	12	0.476262	47.21	0	0.110406	0.022951	0.048134	0.638299	0	1	1	1	0	1	0
772019	23102019	2310	2019	77	15	15	0.001007	0	1	0.185641	18	24.5032	9	0.000953109	33.39	0	0.102159	0.033127	0.0272894	0.710368	0	1	1	1	0	0	0
262011	23122011	2312	2011	26	3	1	0.049141	0	0	0.420462	14	20.7656	9	0.0244012	37.33	0	0.098226	0.006421	0.0513469	0.335831	0	0	1	1	0	0	0
262015	23122015	2312	2015	26	3	1	-0.005517	0	1	0.207458	18	22.6512	9	0.0224063	30.53	0	0.094598	0.032372	0.172841	0.354844	0	0	1	0	0	1	0
262018	23122018	2312	2018	26	3	1	-0.061247	0	1	0.201896	21	21.9904	9	0.00255549	25.54	0	0.165895	0.171837	0.0519163	0.081199	0	1	1	0	0	0	0
262019	23122019	2312	2019	26	3	1	0.010814	0	0	0.245298	22	22.7748	6	0.00370723	25.54	0	0.056433	0.089201	0.296935	0.59146	1	1	1	1	0		1
392016	23132016	2313	2016	39	27	14	0.02305	0	1	0.693941	13	22.0844	7	0	19.69	0	0.078943	0.012979	0.0867675	0.428155	0	1	0	1	0	0	1
392019	23132019	2313	2019	39	27	14	0.009747	0	1	0.657356	16	22.6775	7	0.00259736	24.69	0	0.053337	0.002844	0.0433666	0.69699	1	0	0	1	0	0	1
702014	23142014	2314	2014	70	27	14	-0.171807	0	1	0.552481	13	21.8664	9	0.000268621	48.77	0	0.119162	0.09491	0.309856	0.547222	0	1	0	1	0		0
702015	23142015	2314	2015	70	27	14	0.019826	0	0	0.428903	14	23.1556	9	2.13046e-05	50.03	0	0.05681	0.105511	0.0773619	0.475353	0	0	0	1	0	0	0
702018	23142018	2314	2018	70	27	14	0.023907	0	1	0.223695	17	24.174	12	0.000109721	50.58	0	0.080016	0.02086	0.0785152	0.657543	0	1	0	1	1	0	0
652014	23162014	2316	2014	65	27	14	0.006958	0	1	0.270436	15	21.3724	9	0.00101165	38.24	0	0.114371	0.028433	0.0607333	0.562533	0	0	1	0	0	0	0
652019	23162019	2316	2019	65	27	14	-0.008718	0	1	1.37005	20	21.8455	9	0.07324	19.84	0	0.107663	0.070189	0.12478	0.710514	0	1	1	0	0		0
272011	23172011	2317	2011	27	27	1	0.0959	0	1	0.478199	10	21.1742	9	0.117422	32.74	0	0.083455	0.007597	0.161831	0.058951	0	0	1	1	0	1	0
332014	23182014	2318	2014	33	17	0	0.053173	0	1	0.824167	9	21.982	11	0.0229424	39.32	0	0.065062	0.010742	0.363072	0.29147	0	0	1	1	1	1	0
552014	23202014	2320	2014	55	1	1	0.037926	0	1	0.270634	12	21.5118	11	0	50.91	0	0.126258	0.014547	0.584925	0.103849	0	0	1	0	0	0	0
552016	23202016	2320	2016	55	1	1	0.060534	0	1	0.288612	14	21.6807	11	0	51.38	0	0.143109	0.017681	0.491798	0.091458	0	0	0	0	0	0	0
652013	23222013	2322	2013	65	17	4	0.102599	0	1	0.240158	6	20.9803	9	0.0605621	36.27	0	0.244315	0.010857	0.159056	0.04217	0	0	1	1	0	0	0
652015	23222015	2322	2015	65	17	4	0.03255	0	1	0.137571	8	21.9057	9	0.0892378	31.17	0	0.206499	0.036393	0.072271	0.12212	0	0	1	1	0	0	0
652016	23222016	2322	2016	65	17	4	0.046052	0	1	0.210727	9	21.9054	9	0.101999	31.56	0	0.231256	0.009309	0.0804506	0.087932	1	0	0	1	0	1	0
502013	23252013	2325	2013	50	27	14	0.07598	0	1	0.963786	6	22.0259	7	0.357134	34.26	0	0.018305	0.012181	0.0651894	0.501559	0	0	0	1	0	1	1
502018	23252018	2325	2018	50	27	14	-0.035243	0	0	0.330355	11	23.1984	7	0.0011115	31.19	0	0.062501	0.024986	0.11709	0.68508	0	1	1	0	0	0	1
362011	23282011	2328	2011	36	12	12	0.022359	0	0	0.52164	4	21.7169	9	0.201633	32.43	0	0.102515	0.039722	0.18147	0.109568	0	1	0	0	0	0	0
362017	23282017	2328	2017	36	12	12	0.042925	0	1	0.988116	10	22.1085	9	0.364874	36.38	0	0.05714	0.007023	0.278932	0.288266	0	1	0	0	1		0
362018	23282018	2328	2018	36	12	12	0.045872	1	1	1.03467	11	22.0956	9	0.00165142	36.78	0	0.042859	0.00295	0.328925	0.252478	0	1	0	0	0		0
142011	23292011	2329	2011	14	1	0	0.057452	0	1	0.521733	10	20.816	5	0.0065514	42.5	0	0.060611	0.002767	0.263754	0.199234	0	0	1	0	0	1	1
142014	23292014	2329	2014	14	1	0	0.039445	0	0	0.496099	13	21.5467	5	0.40881	40.49	0	0.064568	0.007008	0.219528	0.26102	1	0	0	0	0	1	1
142019	23292019	2329	2019	14	1	0	0.01738	0	1	0.455604	18	22.3218	9	0.00256959	31.4	0	0.068235	0.077322	0.176044	0.503527	0	0	1	0	0	0	0
132012	23302012	2330	2012	13	4	2	0.028715	1	1	1.26812	5	21.1661	5	0.00744223	51.68	1	0.024601	0.004906	0.493201	0.14123	0	0	1	0	0	0	1
652019	23312019	2331	2019	65	5	3	0.054384	0	1	0.452089	20	21.8953	9	0.000677065	13.73	0	0.087304	0.00967	0.112772	0.299409	0	0	1	0	0		0
352012	23372012	2337	2012	35	4	4	0.007539	0	1	0.270922	12	21.238	5	0	67.5	0	0.167718	0.032039	0.148766	0.245301	0	0	1	0	0		1
402017	23382017	2338	2017	40	1	1	0.053618	0	1	0.383693	16	20.6827	9	0.000108333	42.65	0	0.267943	0.007582	0.191314	0.107918	0	0	0	1	0	0	0
262013	23412013	2341	2013	26	27	14	0.036624	0	1	0.447222	6	21.8279	7	0.0646289	31.6	0	0.06031	0.013126	0.167448	0.493215	0	1	1	1	0	0	1
262015	23412015	2341	2015	26	27	14	-0.033091	0	1	0.281703	8	22.014	7	0.0411726	26.78	0	0.15964	0.04192	0.258924	0.585879	0	0	0	1	0	0	1
262019	23412019	2341	2019	26	27	14	-0.000114	1	0	0.347351	12	22.9812	9	0.227086	22.35	0	0.055542	0.015272	0.196256	0.487828	1	1	0	1	1	1	0
332012	23422012	2342	2012	33	3	0	0.029251	0	1	0.400749	8	22.1405	9	0.00948958	47	0	0.057158	0.013488	0.383757	0.438836	0	0	1	1	0	0	0
722015	23442015	2344	2015	72	17	0	0.054359	0	0	0.179982	16	23.0537	9	0.0133284	37.89	0	0.06169	0.053551	0.0377892	0.51524	0	0	0	0	0	1	0
722018	23442018	2344	2018	72	17	0	0.029492	0	1	0.155416	19	23.1239	9	0.00379157	33.13	0	0.073077	0.01187	0.0377769	0.319591	1	1	0	0	0	0	0
382011	23462011	2346	2011	38	12	12	0.056065	0	0	0.42705	4	20.8009	9	0	70.44	1	0.064067	0.088385	0.136647	0.107667	0	0	1	1	0	0	0
382016	23462016	2346	2016	38	12	12	0.011987	0	1	0.218146	9	21.3827	7	0.0106507	62.52	0	0.14369	0.022884	0.203624	0.146175	0	0	1	1	0		1
272013	23492013	2349	2013	27	22	1	0.037984	0	1	0.684169	6	20.7917	9	0.00655077	41.3	0	0.101416	0.015931	0.332709	0.30723	0	0	0	1	0	0	0
382013	23502013	2350	2013	38	15	15	0.044644	0	1	0.683252	12	21.0976	9	0.000389408	44.78	0	0.0942	0.012745	0.129365	0.28345	1	0	0	1	0	0	0
382014	23502014	2350	2014	38	15	15	0.044947	0	0	0.78695	13	21.2613	9	0.000389408	42.63	1	0.079772	0.009067	0.116799	0.34184	0	1	0	1	0	0	0
602011	23522011	2352	2011	60	5	0	0.040069	0	1	0.668532	4	20.7565	9	0.188892	46.14	1	0.030291	0.061146	0.180276	0.304932	0	0	1	1	0	0	0
362014	23552014	2355	2014	36	4	0	0.016985	0	1	0.450059	15	21.8033	9	0.0978147	33.84	0	0.036525	0.005212	0.261105	0.329413	1	0	1	0	0		0
262012	23602012	2360	2012	26	3	0	0.084982	0	1	0.612612	6	20.6416	8	0.0571654	25.1	0	0.069433	0.001425	0.291058	0.19185	0	0	1	1	0	0	1
392015	23622015	2362	2015	39	15	15	0.005867	0	1	0.428081	10	20.5615	9	0.0103065	22.43	0	0.332463	0.156204	0.235132	0.119788	0	0	0	1	0	0	0
382012	23642012	2364	2012	38	17	7	0.091262	0	1	0.422124	11	20.6597	9	0.0123783	39.51	0	0.131853	0.01925	0.111149	0.163206	0	0	1	0	0	0	0
272012	23652012	2365	2012	27	10	0	0.062238	0	1	0.388756	6	20.9145	9	0.0144393	22.63	0	0.054744	0.014971	0.14355	0.09629	0	1	0	1	0		0
272013	23652013	2365	2013	27	10	0	0.019135	0	0	0.434746	7	20.9075	8	0.00823636	22.63	0	0.072754	0.02491	0.491668	0.101886	0	1	0	1	0		1
352017	23662017	2366	2017	35	3	0	0.144795	0	1	0.345462	10	22.6903	9	0.000234623	43.1	0	0.064552	0.083668	0.30954	0.58339	0	1	0	0	0	1	0
352018	23662018	2366	2018	35	3	0	0.04762	0	1	0.193345	11	22.6884	9	0.000234623	43.71	0	0.049631	0.055914	0.317366	0.548937	0	1	0	1	0	0	0
652018	23682018	2368	2018	65	15	15	0.033697	0	1	0.643742	16	22.9582	9	0.0140712	38.74	0	0.115698	0.004003	0.0815352	0.674983	0	1	1	1	0	1	0
392018	23692018	2369	2018	39	27	14	-0.028928	0	1	0.905924	11	21.9683	8	0.200897	19.58	0	0.0513	0.024451	0.355412	0.427852	0	0	0	0	0	0	1
272013	23702013	2370	2013	27	17	3	0.006834	0	0	0.391136	12	20.5024	9	0	45	0	0.14575	0.049195	0.291566	0.114778	0	0	0	0	0		0
272013	23702013	2370	2013	27	17	3	0.006834	0	1	0.391136	12	20.5024	9	0	45	0	0.14575	0.049195	0.291566	0.114778	0	0	1	0	0		0
272017	23702017	2370	2017	27	17	3	0.074155	0	1	0.318451	16	21.7305	9	0.121762	26.77	0	0.08047	0.013396	0.0812296	0.134691	1	0	0	0	0	0	0
352019	23712019	2371	2019	35	15	15	0.026914	0	1	0.295477	18	23.3432	11	0	36.31	0	0.137543	0.006171	0.144571	0.555856	0	1	1	1	0	1	0
652012	23732012	2373	2012	65	15	15	-0.057057	1	0	0.665055	5	20.7708	9	0.0215945	26.64	0	0.227984	0.045239	0.252678	0.42422	0	1	1	1	0		0
482013	23742013	2374	2013	48	4	0	0.031748	0	1	0.521159	6	20.9604	9	0.000417012	22.57	0	0.071422	0.011095	0.520307	0.341898	0	0	1	0	0	0	0
482018	23742018	2374	2018	48	4	0	-0.139842	0	1	0.221441	11	22.4523	9	0.033853	11	0	0.084885	0.094051	0.120509	0.55252	0	0	1	0	0	0	0
502016	23752016	2375	2016	50	17	3	0.018045	0	1	0.4773	9	23.6531	11	0.00770993	32.77	0	0.043333	0.024261	0.0253421	0.601325	0	0	0	0	0	1	0
502019	23752019	2375	2019	50	17	3	0.020447	0	1	0.498639	12	23.7974	9	5.22389e-06	32.77	0	0.025028	0.003071	0.0368321	0.617735	0	0	0	0	0	0	0
392012	23762012	2376	2012	39	4	0	0.121561	0	1	0.443216	10	21.2578	9	0.00679734	13.71	0	0.18331	0.021151	0.183695	0.157745	0	1	1	0	0	1	0
392015	23762015	2376	2015	39	4	0	0.065257	0	1	0.392307	13	21.8503	9	0.00370719	13.71	0	0.183	0.029388	0.241906	0.318323	0	1	1	1	0	0	0
702019	23772019	2377	2019	70	10	3	0.045268	0	1	0.745217	17	22.6181	12	0.000591411	36.89	0	0.060307	0.023313	0.0177328	0.189755	0	1	1	1	0	0	0
322012	23782012	2378	2012	32	5	0	0.047142	0	1	0.624568	12	21.7503	11	0	81.5	1	0.069269	0.046366	0.386466	0.500072	0	1	1	1	1	1	0
322015	23792015	2379	2015	32	4	0	-0.054942	0	1	0.70925	8	21.4909	9	0.360708	35.54	0	0.041528	0.032514	0.0965829	0.446087	0	0	1	1	0		1
322017	23792017	2379	2017	32	4	0	0.029369	0	0	1.07735	10	21.0179	7	0.000840883	28.18	0	0.013045	0.029913	0.118253	0.071145	0	1	0	0	0		1
352013	23822013	2382	2013	35	4	0	0.024339	0	0	0.691797	6	21.3808	9	0	52.5	0	0.054462	0.009899	0.467002	0.489988	0	0	1	1	0	0	0
352018	23822018	2382	2018	35	4	0	0.027983	0	1	0.208932	11	23.2647	11	0.00234168	33.9	0	0.061033	0.063404	0.116822	0.385762	0	1	0	0	1	1	0
132018	23852018	2385	2018	13	15	15	0.026856	0	1	1.06666	11	23.6189	5	0.0118851	41.25	0	0.049762	0.020879	0.26366	0.407907	0	0	1	1	0	1	1
262013	23862013	2386	2013	26	3	0	0.003861	0	1	0.652915	19	23.3636	11	2.55122e-05	17.52	0	0.037829	0.003804	0.529807	0.688486	0	1	1	1	0		0
392012	23872012	2387	2012	39	22	4	0.034979	0	0	0.482772	5	21.1808	9	0.0329778	46.9	0	0.070491	0.022344	0.335102	0.13732	0	0	0	0	0	1	0
392013	23872013	2387	2013	39	22	4	0.008098	1	0	0.387454	6	21.3107	8	0.501099	47.1	0	0.08849	0.033588	0.38271	0.242602	1	1	0	0	0	0	1
392014	23872014	2387	2014	39	22	4	0.005648	0	0	0.268113	7	21.5006	9	0.0590523	43.41	0	0.121669	0.014322	0.312353	0.369426	0	0	1	1	0	0	0
392015	23872015	2387	2015	39	22	4	-0.522931	1	0	0.350893	8	20.9277	9	0.0224301	32.56	0	0.262028	0.296907	0.297735	0.407236	0	0	0	0	0	0	0
392016	23872016	2387	2016	39	22	4	0.0193	0	1	0.117306	9	21.0284	8	0.0194905	29.82	0	0.363764	0.299893	0.0947394	0.44468	0	0	1	1	0	0	1
392015	23882015	2388	2015	39	27	1	0.005724	0	1	0.658052	12	20.5786	9	0.0890313	47.25	0	0.090124	0.001558	0.0830786	0.325779	1	0	1	0	0		0
392019	23882019	2388	2019	39	27	1	0.018208	0	1	0.701927	16	21.4926	9	0	44.75	0	0.049184	0.015821	0.13665	0.396035	0	1	1	0	0		0
272014	23902014	2390	2014	27	4	0	0.029456	0	1	0.474065	19	22.3764	12	0.0389003	34.17	0	0.045819	0.005434	0.138187	0.529435	0	0	0	0	0	0	0
272016	23902016	2390	2016	27	4	0	0.022479	0	1	0.477632	21	23.1025	12	0.000476627	21.04	0	0.058639	0.007883	0.138716	0.399374	0	0	0	1	0	1	0
262015	23912015	2391	2015	26	22	1	0.06634	0	1	0.512654	14	21.9907	7	0.0517922	30.65	0	0.081856	0.010459	0.366012	0.186896	0	0	1	0	0	0	1
302012	23922012	2392	2012	30	15	15	0.044114	0	1	0.437416	5	21.6462	9	0.142856	34.45	0	0.105116	0.004478	0.0529023	0.210881	0	0	1	1	0	0	0
302015	23922015	2392	2015	30	15	15	-0.009744	0	1	0.37478	8	22.2729	11	0.117742	23.96	0	0.119411	0.0364	0.0879427	0.393112	0	0	0	0	0	0	0
302018	23922018	2392	2018	30	15	15	0.064459	0	1	0.617465	11	22.3676	9	0.0472214	24.12	0	0.039478	0.02479	0.0973983	0.334142	0	0	1	1	1		0
172012	23942012	2394	2012	17	22	1	0.062933	0	1	0.717163	10	22.0604	9	0	40.45	0	0.035781	0.035554	0.299755	0.380522	1	1	0	0	0	0	0
172014	23942014	2394	2014	17	22	1	0.07344	0	1	0.790495	12	22.1797	9	0	40.45	0	0.035692	0.012844	0.288105	0.366455	0	1	1	1	1	0	0
292019	23952019	2395	2019	29	22	1	0.022803	0	1	1.06668	17	21.007	7	0	64.73	1	0.028379	0.004766	0.240429	0.35818	0	0	1	0	1	0	1
172015	23972015	2397	2015	17	6	4	0.079076	0	1	0.767536	10	21.4049	11	0.196272	37.79	0	0.053473	0.015505	0.299435	0.293547	0	1	1	0	0	1	0
722014	24002014	2400	2014	72	27	4	0.100305	0	1	1.3046	33	22.3039	9	0.0561858	19.31	0	0.019981	0.023369	0.00607718	0.563844	0	1	0	1	0	1	0
722017	24002017	2400	2017	72	27	4	-0.010108	0	1	1.12601	36	23.029	9	0.0190147	15.3	0	0.028355	0.06151	0.0618608	0.469524	0	1	1	0	0	1	0
652013	24012013	2401	2013	65	12	12	0.05102	0	1	0.578081	12	20.6735	7	0.0172388	55.81	0	0.068493	0.002098	0.0349915	0.345317	0	1	0	1	0	0	1
652018	24012018	2401	2018	65	12	12	0.041649	0	1	0.453278	17	21.4944	9	0.0046325	50.01	0	0.073067	0.001069	0.0352865	0.589497	0	0	0	1	0		0
652015	24052015	2405	2015	65	15	15	0.039146	0	0	0.403987	7	22.0392	7	0.0373943	12.23	0	0.625425	0.010412	0.0384119	0.204907	0	1	1	0	1	1	1
362017	24062017	2406	2017	36	3	0	0.068725	0	1	0.558598	10	21.726	9	0.321608	27.66	0	0.098285	0.019438	0.274691	0.138731	0	0	1	1	0	0	0
262019	24072019	2407	2019	26	3	0	-0.046528	0	1	0.429911	15	22.9252	9	0.0273377	12.79	0	0.073505	0.048471	0.244584	0.616626	0	0	1	1	0	0	0
262017	24082017	2408	2017	26	4	0	0.087797	0	1	2.30441	10	22.9897	9	0.0233193	52.34	0	0.022523	0.039644	0.37888	0.30842	1	1	0	0	0	1	0
652017	24102017	2410	2017	65	15	15	0.101093	0	1	0.482226	10	22.3099	9	0.0102214	18.32	0	0.476687	0.014911	0.0688705	0.349992	0	1	1	1	1	1	0
272016	24112016	2411	2016	27	5	0	0.053265	0	1	0.206178	9	23.6171	9	0.00920172	37.98	0	0.080503	0.023499	0.06083	0.531434	0	1	0	1	0	1	0
392018	24142018	2414	2018	39	10	3	0.029995	0	1	0.246105	14	22.2056	7	0.288522	38.32	0	0.1426	0.010496	0.160998	0.234713	0	1	1	1	0	1	1
512015	24162015	2416	2015	51	27	14	0.013234	0	0	4.74131	8	23.0703	9	0.00542731	56	0	0.005143	0.037519	0.00289183	0.571718	0	1	0	1	1	0	1
522012	24192012	2419	2012	52	27	14	0.061894	0	0	1.51888	5	22.9709	9	0.0149494	39.52	1	0.020151	0.00263	0.138616	0.580714	0	1	1	1	0	1	0
522017	24192017	2419	2017	52	27	14	0.046608	0	1	1.20312	10	23.4581	9	0.00799033	43.4	0	0.020709	0.038432	0.247778	0.608818	0	1	1	1	0	1	0
272015	24222015	2422	2015	27	3	1	0.023995	0	0	0.343764	13	23.8405	9	0.239106	26.33	0	0.13667	0.015026	0.267416	0.50566	0	0	1	1	0	0	0
272014	24242014	2424	2014	27	4	0	0.08837	0	1	0.441681	7	21.9945	9	0.637776	52.73	0	0.084461	0.013174	0.157172	0.341434	1	1	0	0	0	0	1
272015	24242015	2424	2015	27	4	0	0.108329	0	0	0.494359	8	22.0691	9	0.642043	53.15	0	0.087075	0.013372	0.15244	0.302104	0	1	1	0	0	0	1
642015	24252015	2425	2015	64	27	1	0.018783	0	0	0.236951	13	21.7051	9	0	35.15	0	0.102693	0.00999	0.0244555	0.200623	0	1	1	0	0	0	0
482014	24312014	2431	2014	48	3	3	0.047872	0	1	0.534799	6	22.96	9	0.121235	15.21	0	0.059394	0.010978	0.057392	0.674757	0	0	1	0	0	1	0
482019	24312019	2431	2019	48	3	3	-0.061302	0	0	0.157534	11	23.5679	11	0.0258396	13.1	0	0.096756	0.045872	0.037696	0.723633	0	0	1	1	1		0
352019	24322019	2432	2019	35	4	4	0.013946	0	1	0.364012	24	21.3861	6	0	33.43	1	0.245886	0.04769	0.10738	0.176137	1	1	0	0	1		1
362012	24342012	2434	2012	36	17	1	0.031949	0	0	0.53055	4	21.797	9	5.24294e-05	33.08	0	0.084829	0.022352	0.212685	0.319241	0	0	0	1	0	0	0
272019	24352019	2435	2019	27	22	4	-0.052139	0	1	0.670901	12	22.7463	9	0.00957424	38.08	0	0.046772	0.054016	0.144893	0.31358	0	1	1	1	1		0
272017	24372017	2437	2017	27	0	0	0.033679	0	1	0.335595	17	22.9276	9	0.00709851	42.63	0	0.160521	0.029659	0.195715	0.53084	0	1	1	1	0		0
342019	24382019	2438	2019	34	22	1	0.051223	0	1	0.401435	18	21.9348	7	0.134341	17	0	0.051648	0.017065	0.185144	0.413351	0	1	0	0	0	1	1
262014	24402014	2440	2014	26	17	3	0.177761	0	0	0.685651	10	22.7769	8	0.120249	30.74	0	0.095107	0.074679	0.270318	0.222278	0	1	0	1	0	0	1
512012	24412012	2441	2012	51	27	1	0.06666	0	1	1.9092	4	21.8422	9	0.030194	39.01	0	0.017055	0.00736	0.0767315	0.350339	0	0	1	1	0	1	0
512014	24412014	2441	2014	51	27	1	0.057133	0	0	1.89389	6	22.0563	8	0.0128017	34.01	0	0.016516	0.007892	0.0721135	0.401351	0	0	1	1	0	0	1
262014	24422014	2442	2014	26	3	1	0.004746	0	0	0.771389	6	21.8741	9	0.615234	48.34	0	0.04901	0.005553	0.356143	0.640169	1	1	0	0	0	0	0
262015	24422015	2442	2015	26	3	1	-0.029124	0	0	0.613731	7	21.7637	10	0.0110712	36.26	0	0.076388	0.026082	0.3638	0.627509	0	1	0	1	0		1
262016	24422016	2442	2016	26	3	1	0.011786	1	0	0.705221	8	21.6841	7	0.00610562	27.19	0	0.070812	0.025289	0.386368	0.575604	0	0	1	1	0		1
392013	24462013	2446	2013	39	27	1	0.004398	0	0	0.380856	6	20.5451	7	0.234255	23.43	0	0.159177	0.003888	0.163123	0.215282	1	0	0	0	1		1
362015	24482015	2448	2015	36	3	0	0.074374	0	0	0.425544	25	21.677	9	0.0229261	18.34	0	0.109611	0.001866	0.385499	0.207593	0	0	0	0	0	0	0
382012	24512012	2451	2012	38	12	12	0.006768	0	1	0.371711	4	20.7773	7	0.670765	66.39	0	0.074008	0.0195	0.123825	0.397395	0	0	1	0	0		1
382013	24512013	2451	2013	38	12	12	0.013957	0	0	0.360291	5	20.9291	7	0.670765	66.39	0	0.077616	0.011787	0.119713	0.478961	1	0	0	1	0		1
382014	24512014	2451	2014	38	12	12	0.01948	0	1	0.409214	6	21.1808	7	0.62467	61.61	0	0.062071	0.011525	0.115602	0.569306	0	0	0	0	0		1
382015	24512015	2451	2015	38	12	12	0.010627	0	0	0.316977	7	21.3216	7	0.0808371	59.79	0	0.07812	0.004057	0.249386	0.614285	1	0	0	0	0		1
382017	24512017	2451	2017	38	12	12	0.036411	0	1	0.286601	9	21.2125	7	0.069003	40.23	0	0.109966	0.023834	0.219116	0.598589	0	1	1	1	1	0	1
382018	24512018	2451	2018	38	12	12	0.005337	0	0	0.367056	10	21.1894	7	0.0479918	40.23	0	0.089093	0.024035	0.204784	0.583866	1	0	0	0	0		1
382019	24512019	2451	2019	38	12	12	0.030345	0	0	0.304511	11	20.91	7	0.0360383	40.23	0	0.122492	0.019949	0.258145	0.419385	1	0	0	1	0		1
382019	24512019	2451	2019	38	12	12	0.030345	0	0	0.304511	11	20.91	7	0.0360383	40.23	0	0.122492	0.019949	0.258145	0.419385	1	0	1	0	0		1
382012	24522012	2452	2012	38	6	4	0.038732	0	1	0.324133	6	20.9596	7	0.209485	24.43	0	0.11823	0.004505	0.148323	0.170484	0	0	1	1	0	0	1
652014	24532014	2453	2014	65	22	4	0.018023	0	1	0.52919	7	21.3991	7	0.0265819	25.98	0	0.075403	0.028056	0.302647	0.369055	1	1	1	0	0	1	1
652017	24532017	2453	2017	65	22	4	0.006116	0	0	0.670729	10	21.5097	7	0.0386888	22.09	0	0.103936	0.102707	0.240374	0.571445	0	0	1	1	0	0	1
652018	24532018	2453	2018	65	22	4	0.01227	0	0	0.7773	11	21.6983	7	0	25.42	0	0.067238	0.103267	0.128752	0.623839	0	1	1	1	0		1
362012	24542012	2454	2012	36	12	12	0.057852	0	0	0.553736	4	21.7294	9	0	61.19	1	0.116241	0.032303	0.0786827	0.271041	0	1	1	0	0	1	0
262012	24552012	2455	2012	26	22	1	0.024896	0	1	1.07816	10	21.1938	7	0.462415	39.64	1	0.051797	0.012182	0.37045	0.527655	1	0	0	0	0		1
262015	24552015	2455	2015	26	22	1	0.031782	0	1	1.2135	13	21.3608	7	0.392812	34.66	0	0.03988	0.00969	0.476422	0.570581	0	0	0	0	0		1
392014	24562014	2456	2014	39	27	14	0.048146	0	1	1.37628	7	23.3734	9	0.130073	20.32	0	0.058492	0.012309	0.248776	0.588883	0	0	1	0	0	1	0
302013	24572013	2457	2013	30	3	1	0.046647	0	1	0.516999	14	21.5972	9	0.133637	20.93	0	0.08051	0.01636	0.154582	0.289802	0	0	0	0	0	1	0
302016	24572016	2457	2016	30	3	1	0.0079	1	0	0.283313	17	21.7927	8	0.00169258	21.28	0	0.138328	0.012557	0.152906	0.371205	0	0	1	1	0	0	1
302018	24572018	2457	2018	30	3	1	0.026531	0	0	0.502312	19	21.781	9	0.000612555	21.28	0	0.080723	0.012091	0.130377	0.346125	0	0	0	0	0		0
32012	24582012	2458	2012	3	4	0	0.006987	0	1	0.394137	5	21.1459	9	0.11085	51.46	0	0.082209	0.093271	0.433089	0.372363	0	0	0	0	0	1	0
382012	24592012	2459	2012	38	3	1	-0.14072	0	1	0.209679	4	21.5788	9	0.0387913	14.82	0	0.232253	0.097048	0.202439	0.591622	0	0	0	1	0		0
382015	24592015	2459	2015	38	3	1	-0.238864	0	1	0.238258	7	21.0255	8	0.0548347	36.39	0	0.207876	0.151002	0.257023	0.10217	0	0	0	0	0		1
152016	24612016	2461	2016	15	27	4	0.019254	0	1	0.535611	14	22.6126	8	0	52.03	1	0.111794	0.004371	0.536852	0.459453	0	1	0	1	0	0	1
152019	24612019	2461	2019	15	27	4	0.042584	1	1	0.353024	17	23.2099	8	1.1747e-06	31.98	0	0.082258	0.011846	0.258022	0.281994	1	1	0	1	0	0	1
392013	24652013	2465	2013	39	27	4	0.060802	0	0	0.294249	6	22.4676	9	0.0452546	18.25	0	0.283694	0.009951	0.099267	0.172106	0	1	0	1	0	1	0
392017	24652017	2465	2017	39	27	4	0.028821	0	0	0.283244	10	23.1943	9	0.0109985	21.76	0	0.295963	0.022804	0.114885	0.275228	0	1	1	1	0	1	0
642019	24672019	2467	2019	64	15	15	0.067454	0	0	0.374196	16	21.7197	7	0.0191835	16.92	0	0.174327	0.03306	0.0511548	0.206658	0	1	0	1	0	0	1
602015	24682015	2468	2015	60	17	1	2e-05	0	0	0.921214	14	21.1746	9	0	26.98	1	0.092708	0.011731	0.281976	0.516147	1	1	1	1	0	0	0
602016	24682016	2468	2016	60	17	1	0.158505	0	1	1.2406	15	22.7983	8	0.028367	53.76	0	0.024665	0.111876	0.0862053	0.316671	1	1	1	0	0	0	1
602019	24682019	2468	2019	60	17	1	0.102428	0	0	1.66644	18	23.3519	7	0.0337572	29.9	0	0.023822	0.052837	0.288165	0.335195	0	0	0	0	0	1	1
262014	24692014	2469	2014	26	4	0	0.106068	0	1	0.499243	7	21.1569	9	0.0588058	23.22	0	0.059319	0.015666	0.0859417	0.244687	0	0	1	0	0	0	0
262016	24762016	2476	2016	26	4	0	-0.003729	0	1	0.619381	11	21.0947	9	0.000106863	13.58	0	0.084402	0.024423	0.270398	0.28573	1	0	1	1	0		0
32012	24772012	2477	2012	3	3	3	0.067655	0	1	0.354327	3	22.2203	11	0.500021	46.44	0	0.049833	0.055465	0.247217	0.508018	0	0	1	0	0	1	0
332016	24782016	2478	2016	33	22	1	0.032941	0	0	0.560786	8	22.0926	9	0.321292	27.58	0	0.078709	0.020432	0.265826	0.198424	0	0	1	1	0	0	0
442019	24792019	2479	2019	44	17	7	0.037329	0	1	0.45212	11	22.9319	9	0.00289074	34.05	0	0.035606	0.031451	0.440735	0.491554	0	0	0	0	0	0	0
342016	24802016	2480	2016	34	3	1	0.003728	0	1	0.316507	15	22.2921	9	0.00541706	23.27	0	0.148355	0.027534	0.310459	0.4913	0	0	0	1	0	0	0
502012	24822012	2482	2012	50	27	14	0.053294	0	1	0.94968	4	22.6886	9	0	45.75	0	0.015196	0.006801	0.0526404	0.557169	0	1	1	0	0	1	0
502014	24822014	2482	2014	50	27	14	0.048527	0	1	0.864111	6	23.1505	9	0	45.29	0	0.017342	0.007306	0.0360625	0.621862	0	1	1	1	0	1	0
502016	24822016	2482	2016	50	27	14	0.025272	0	1	0.638207	8	23.4861	9	0.00311458	38.18	0	0.027607	0.018036	0.0225291	0.602219	0	1	1	1	0	1	0
502019	24822019	2482	2019	50	27	14	0.005425	0	0	0.533716	11	23.9197	8	0.000992825	39.71	1	0.014122	0.019606	0.00535695	0.711313	0	1	1	1	1	1	1
782014	24852014	2485	2014	78	4	2	-0.017147	1	0	0.37888	6	21.7228	7	0	32.09	1	0.061249	0.04223	0.42325	0.283801	0	0	1	0	0	0	1
782018	24852018	2485	2018	78	4	2	0.043469	0	0	0.517858	10	21.9237	9	0	63.62	0	0.03049	0.010867	0.0886109	0.318011	1	0	1	1	0	0	0
182016	24862016	2486	2016	18	12	12	0.001275	0	1	0.446004	15	21.2131	9	0.0304687	19.61	0	0.198665	0.044844	0.491226	0.425946	0	0	0	1	0	0	0
182017	24862017	2486	2017	18	12	12	0.012095	0	1	0.597228	16	21.1146	9	0	19.61	0	0.147965	0.04423	0.224865	0.352762	1	1	0	1	1		0
332017	24872017	2487	2017	33	3	0	0.015058	0	0	0.370486	16	21.737	7	0.492005	47.41	1	0.041929	0.015194	0.142696	0.36902	0	0	0	0	0		1
332017	24872017	2487	2017	33	3	0	0.015058	0	1	0.370486	16	21.737	7	0.492005	47.41	1	0.041929	0.015194	0.142696	0.36902	0	0	1	0	0		1
212019	24892019	2489	2019	21	17	1	0.0727	0	1	0.684094	12	22.6473	9	0.059458	37.94	0	0.048443	0.048664	0.125549	0.446583	0	0	1	0	0	0	0
382012	24912012	2491	2012	38	22	4	0.053825	0	0	0.854588	13	21.9114	9	0.00160568	52.24	0	0.06238	0.009339	0.19822	0.485971	0	1	0	1	0	1	0
382014	24912014	2491	2014	38	22	4	0.034853	0	1	0.577584	15	22.4669	9	0.0110162	49.48	0	0.070391	0.008801	0.183282	0.596399	0	1	1	1	0	0	0
382018	24912018	2491	2018	38	22	4	0.052949	0	1	0.429165	19	23.061	9	0.00114315	37.61	0	0.040477	0.017292	0.148406	0.502406	1	1	0	1	0	1	0
592014	24922014	2492	2014	59	27	1	0.035951	0	1	0.141599	6	20.9319	7	0.025	46.5	0	0.119091	0.019513	0.491209	0.274417	0	0	1	1	1	1	1
282017	24932017	2493	2017	28	17	7	0.033367	0	1	1.13662	10	24.8513	9	0	70.36	1	0.015276	0.029604	0.333811	0.585103	0	1	1	1	0	1	0
142014	24952014	2495	2014	14	27	1	0.032798	1	0	0.276402	12	20.8273	9	0.163911	21.6	0	0.124238	0.005168	0.367876	0.027656	0	0	1	1	0	0	0
262013	24972013	2497	2013	26	3	0	0.087741	0	1	0.458982	12	21.7522	9	0.312922	21.51	0	0.190634	0.007238	0.173807	0.197639	0	1	0	0	0	1	0
382013	24982013	2498	2013	38	4	0	0.086412	0	1	0.953519	6	22.341	9	0	85.23	0	0.039969	0.024607	0.103737	0.181692	0	0	0	1	0	0	0
382015	24982015	2498	2015	38	4	0	0.056183	0	0	0.671146	8	22.5502	8	0	69.7	0	0.056029	0.026027	0.0718648	0.334025	0	0	1	0	0		1
182017	25032017	2503	2017	18	27	1	0.074588	0	1	1.77615	11	23.0584	7	0.00156077	43.43	0	0.010524	0.014293	0.0656053	0.422052	0	0	1	0	0	1	1
512013	25052013	2505	2013	51	6	4	0.003536	0	0	0.751575	16	21.0053	11	0.00251094	28.37	0	0.048058	0.032841	0.398984	0.359108	0	0	1	0	0	0	0
512015	25052015	2505	2015	51	6	4	0.000592	1	0	0.464797	18	22.842	9	0	18.09	0	0.027235	0.010311	0.0792293	0.30276	0	1	0	1	0		0
512015	25052015	2505	2015	51	6	4	0.000592	0	0	0.464797	18	22.842	9	0	18.09	0	0.027235	0.010311	0.0792293	0.30276	0	1	0	1	0		0
512016	25052016	2505	2016	51	6	4	0.0095	0	0	0.380173	19	23.5187	9	0	18.09	0	0.034251	0.006724	0.106573	0.646025	0	1	0	0	1	0	0
512019	25052019	2505	2019	51	6	4	0.004884	0	0	1.02382	22	23.3015	10	0	19.56	0	0.039151	0.030684	0.235562	0.592303	0	1	0	1	0	0	0
392015	25062015	2506	2015	39	12	12	0.04321	0	0	0.42499	12	23.4169	9	0	28.19	0	0.035109	1.43654	0.0600737	0.757684	1	1	0	1	0	0	0
392018	25062018	2506	2018	39	12	12	0.003001	0	1	0.594522	15	23.6584	9	0.00090866	28.1	0	0.045325	0.003376	0.196445	0.772221	1	1	0	1	1		0
382013	25082013	2508	2013	38	17	7	0.13474	0	1	0.946847	13	21.7539	9	0.009375	50.38	0	0.07923	0.022447	0.118506	0.271544	0	0	1	0	0	1	0
362016	25102016	2510	2016	36	4	4	0.034935	0	0	0.463708	20	22.1709	10	0.180378	7.2	0	0.09202	0.00748	0.172928	0.517528	1	0	0	0	0	0	1
362017	25102017	2510	2017	36	4	4	0.020012	0	1	0.405549	21	22.2839	9	0.0812089	5.41	0	0.096693	0.012036	0.191677	0.491397	0	0	0	0	0	0	0
222015	25112015	2511	2015	22	27	0	0.019408	0	1	0.651144	16	22.2371	9	0.00352165	30.06	0	0.066955	0.006124	0.499376	0.464388	0	1	1	0	1	0	0
392014	25122014	2512	2014	39	11	5	0.05699	0	0	0.347794	21	21.5424	7	0.0844114	49.79	0	0.156192	0.01247	0.188676	0.274277	0	1	1	1	0		1
132014	25152014	2515	2014	13	17	1	0.025942	0	1	0.21681	20	20.7052	9	0.00827184	27.7	0	0.11719	0.005461	0.438702	0.076676	0	0	1	0	0	0	0
132017	25152017	2515	2017	13	17	1	0.049212	0	1	0.161449	23	21.5584	9	0.00683623	20.3	0	0.288871	0.033142	0.183279	0.102064	1	1	1	1	0	0	0
172017	25162017	2516	2017	17	22	1	0.076627	0	1	0.470589	17	22.3174	9	0.457638	45.65	0	0.073578	0.031074	0.311125	0.165389	0	1	1	0	0	0	0
642016	25172016	2517	2016	64	11	0	0.166498	0	1	0.670202	16	22.1243	7	0.335442	21.44	0	0.104329	0.270093	0.00444281	0.165426	1	1	1	0	0	1	1
392017	25192017	2519	2017	39	22	1	0.035943	0	1	0.313082	17	22.3697	10	0.111692	30.35	0	0.137572	0.019619	0.110495	0.302163	0	1	0	0	0	1	0
292015	25222015	2522	2015	29	17	1	0.035133	0	0	0.264331	14	21.3277	7	0.553741	46.2	0	0.164599	0.01046	0.378771	0.244103	1	0	1	1	1	0	1
342019	25232019	2523	2019	34	6	0	0.0227	0	1	0.366761	20	22.0144	9	0.00605725	29.05	0	0.09019	0.009045	0.115933	0.387497	0	1	0	0	0		0
832015	25242015	2524	2015	83	5	3	0.013222	0	1	0.288414	14	21.3782	9	0	31.81	0	0.114827	0.023055	0.429861	0.455643	1	1	0	1	0	0	1
352014	25262014	2526	2014	35	4	2	0.004397	0	0	0.385557	15	22.0505	8	0.0255992	23.97	0	0.071438	0.002992	0.164478	0.453896	0	0	0	0	0		1
382014	25272014	2527	2014	38	12	12	0.082125	0	1	0.527364	19	21.6294	9	0.267203	18.55	0	0.158392	0.010053	0.182325	0.175205	1	1	0	1	0	1	0
382017	25272017	2527	2017	38	12	12	0.021988	0	1	0.543544	22	22.5577	9	0.0713833	17.88	0	0.103091	0.010984	0.0663146	0.524584	0	1	1	1	0	1	0
382012	25332012	2533	2012	38	6	4	0.047873	1	1	1.07049	8	21.602	10	0.0217857	21.43	0	0.034164	0.005546	0.124297	0.20133	1	0	0	0	0	0	1
382018	25332018	2533	2018	38	6	4	0.033363	0	0	1.13512	14	22.1523	9	0.0762234	20.83	0	0.023969	0.011076	0.223291	0.387035	0	1	0	0	0	0	0
342015	25342015	2534	2015	34	17	7	-0.028538	1	0	0.370953	14	22.678	9	0.0109895	40	0	0.113168	0.03151	0.149456	0.601656	0	1	1	0	0	0	0
262013	25382013	2538	2013	26	5	1	0.041704	0	1	0.831021	16	21.7076	9	0	47.2	1	0.048703	0.021223	0.341478	0.382567	0	0	1	1	0	0	0
332017	25412017	2541	2017	33	5	3	0.024571	0	1	0.590238	15	22.8665	5	0.00761143	37.03	0	0.048344	0.005442	0.175334	0.527367	0	0	0	0	0	0	1
482013	25422013	2542	2013	48	15	15	0.069645	0	1	0.497161	12	20.7383	7	0.129117	53.82	0	0.069139	0.008643	0.181736	0.163975	0	1	1	0	0	0	1
382016	25462016	2546	2016	38	22	7	0.030313	0	1	0.183855	13	21.879	9	0.0110068	41.86	0	0.207532	0.038729	0.0981932	0.098126	0	0	1	0	0	1	0
382019	25462019	2546	2019	38	22	7	0.048305	0	1	0.209111	16	21.9595	9	0.0024411	40.78	0	0.069875	0.00886	0.0662176	0.116133	0	0	1	0	0		0
132013	25482013	2548	2013	13	27	14	0.042323	0	0	1.96976	14	20.7334	8	0	71.45	1	0.050375	0.011972	0.165394	0.186776	1	1	0	1	0		1
272017	25502017	2550	2017	27	22	1	0.057455	1	0	0.349987	14	21.8365	8	0.0539573	19.95	0	0.153079	0.015382	0.201429	0.194266	0	1	0	0	0	0	1
272017	25502017	2550	2017	27	22	1	0.057455	0	0	0.349987	14	21.8365	8	0.0539573	19.95	0	0.153079	0.015382	0.201429	0.194266	0	1	1	1	1	0	1
342012	25522012	2552	2012	34	17	7	0.051469	0	1	0.371853	13	20.5915	7	0.435	43.5	0	0.103997	0.081047	0.139646	0.080588	0	0	1	1	0	0	1
112015	25542015	2554	2015	11	6	4	0.053229	0	1	0.421395	17	21.8942	9	0.552064	17.61	0	0.10379	0.008229	0.120402	0.342507	0	0	0	1	0	0	0
112019	25542019	2554	2019	11	6	4	0.022832	0	1	0.549542	21	22.152	9	0.252885	10.8	0	0.065988	0.091107	0.116121	0.557789	0	1	0	0	0	0	0
642013	25552013	2555	2013	64	5	0	0.004595	0	0	0.320952	18	20.5015	9	0.17071	22.12	1	0.122787	0.026568	0.401126	0.079346	0	0	1	0	0		1
522016	25562016	2556	2016	52	5	3	0.01609	0	1	1.2885	12	22.6499	9	0.0248979	38.58	0	0.018462	0.015771	0.0823724	0.656296	0	0	0	0	0	0	0
522018	25562018	2556	2018	52	5	3	0.019337	0	1	2.04032	14	22.8332	9	0.00354511	40.56	0	0.012106	0.005161	0.067501	0.68709	1	1	0	0	0	0	0
132013	25572013	2557	2013	13	5	3	0.066251	0	0	0.771925	12	22.0769	9	0	48.75	1	0.062165	0.012093	0.178418	0.302872	0	1	1	0	0	1	0
132015	25572015	2557	2015	13	5	3	0.079714	0	0	0.722879	14	22.2451	7	0	49.95	0	0.064797	0.012459	0.214353	0.360102	1	1	0	1	0	1	1
642016	25582016	2558	2016	64	1	1	0.129837	0	1	0.267608	19	22.8846	7	0.0780392	27.87	0	0.27479	0.093214	0.0473167	0.123007	0	1	0	1	0	0	1
522013	25612013	2561	2013	52	12	12	0.114659	0	1	0.94446	20	21.5217	9	0.0540563	30.37	0	0.091635	0.011897	0.288691	0.199825	0	1	1	1	0	0	0
182018	25632018	2563	2018	18	17	0	0.101496	0	1	0.948781	16	23.5307	9	0.00203953	16.9	0	0.033202	0.018035	0.119852	0.324425	0	1	1	1	0	1	0
482017	25642017	2564	2017	48	22	1	0.01419	0	1	0.460611	16	23.8406	9	0.240313	23.79	0	0.030891	0.022984	0.0813199	0.860102	0	1	0	1	1	1	0
482017	25642017	2564	2017	48	22	1	0.01419	0	0	0.460611	16	23.8406	9	0.240313	23.79	0	0.030891	0.022984	0.0813199	0.860102	0	0	0	1	0	1	0
482019	25642019	2564	2019	48	22	1	0.004362	0	1	0.33869	18	24.1836	7	0.00137735	15.24	0	0.023797	0.006151	0.0446695	0.858638	0	1	0	0	0	0	1
222015	25652015	2565	2015	22	12	12	0.042569	0	1	0.541192	11	21.9555	7	0.0190874	45.56	0	0.115563	0.053419	0.194176	0.43054	0	0	1	1	1	0	1
132018	25672018	2567	2018	13	6	0	0.02986	0	1	2.36141	26	22.5998	9	0.00193899	20.84	0	0.024508	0.017577	0.340151	0.394781	0	1	1	1	1	1	0
142013	25702013	2570	2013	14	17	7	0.141601	0	0	1.2013	14	22.351	9	0.000296601	40.16	0	0.051691	0.02048	0.276057	0.231545	0	1	0	1	0	1	0
142014	25702014	2570	2014	14	17	7	0.013369	0	1	1.06833	15	22.2763	9	0.000390766	40.16	0	0.0724	0.087519	0.339313	0.244523	0	1	0	0	0	1	0
772014	25732014	2573	2014	77	15	15	0.057467	0	0	0.265401	13	22.2941	8	0.00120355	45.21	0	0.061813	0.011436	0.361239	0.458787	1	1	0	0	0	1	1
772015	25732015	2573	2015	77	15	15	0.079126	0	0	0.346682	14	22.6014	8	0.000418825	45.35	0	0.067438	0.020355	0.311504	0.537144	0	1	0	0	0	1	1
772016	25732016	2573	2016	77	15	15	0.067102	0	0	0.302597	15	23.1406	8	0.00179121	45.03	0	0.050887	0.015575	0.435161	0.642783	0	0	0	0	0	1	1
772019	25732019	2573	2019	77	15	15	0.038014	0	0	0.340024	18	23.0185	8	0.00258422	25.31	0	0.045099	0.013387	0.376052	0.486339	0	1	1	1	0	0	1
392015	25792015	2579	2015	39	27	0	0.023129	0	1	0.458741	15	20.9554	6	0	31.92	0	0.109971	0.011992	0.504885	0.482132	1	0	0	0	0		0
392018	25792018	2579	2018	39	27	0	0.033537	0	1	0.631314	18	21.7493	5	0.00380929	30.01	0	0.065461	0.036927	0.365137	0.570981	0	1	0	0	0	0	1
382018	25802018	2580	2018	38	4	0	0.0092	0	1	0.959699	20	21.3718	9	0.127936	7.26	0	0.029197	0.011202	0.243576	0.370244	0	0	0	1	0		0
382019	25802019	2580	2019	38	4	0	0.012679	0	1	0.971258	21	21.3711	9	0.0222572	7.36	0	0.026881	0.00732	0.219654	0.35899	0	0	1	0	0		0
272015	25812015	2581	2015	27	4	0	0.099472	0	1	0.355284	15	21.6053	7	0	26.38	0	0.099362	0.005634	0.184147	0.112561	0	1	0	1	0		1
132014	25822014	2582	2014	13	3	3	0.023962	0	1	0.43413	17	21.5302	9	0.445647	38.62	0	0.091448	0.023765	0.223719	0.375186	0	0	1	1	0	1	0
132015	25822015	2582	2015	13	3	3	-0.00136	1	0	0.468089	18	21.5895	9	0.0667305	38.25	0	0.094502	0.037019	0.251105	0.418692	1	1	0	1	0	1	0
132017	25822017	2582	2017	13	3	3	0.018892	1	0	0.789793	20	22.363	8	0.327252	30.59	0	0.046234	0.010902	0.226052	0.364647	1	1	0	1	0	1	1
132018	25822018	2582	2018	13	3	3	0.019679	0	0	0.893632	21	22.435	9	0.267222	25.07	0	0.036948	0.00843	0.220897	0.396236	1	0	0	1	0	1	0
392019	25872019	2587	2019	39	27	14	0.076472	0	1	0.520396	26	21.5957	9	0.372106	27.6	0	0.059032	0.002011	0.0645709	0.418966	1	0	0	1	0	0	0
352017	25952017	2595	2017	35	4	2	0.146699	0	1	0.650485	22	22.2502	9	0.0126488	29.92	0	0.073409	0.016877	0.282635	0.152157	0	1	0	0	0	1	0
302017	25962017	2596	2017	30	1	0	0.036389	0	0	0.57768	15	22.3289	9	0.147204	14.22	0	0.061993	0.012989	0.118864	0.53297	1	1	0	0	0	0	0
142016	25972016	2597	2016	14	5	0	0.131172	0	1	0.874823	10	22.1801	9	0.00119086	51.79	0	0.029043	0.052635	0.314744	0.382996	0	0	0	0	0	1	0
392018	26002018	2600	2018	39	27	0	-0.033706	0	1	1.01706	43	23.8198	7	0.000219772	60.65	0	0.037267	0.06665	0.264295	0.55152	1	1	0	1	0	0	1
262013	26012013	2601	2013	26	3	0	0.006594	0	1	0.481841	15	21.9972	11	0.163178	14.58	0	0.064492	0.077763	0.303548	0.393649	0	0	1	0	0	0	0
262015	26012015	2601	2015	26	3	0	0.020649	0	0	0.461325	17	22.4744	9	0.0111046	13.66	0	0.076022	0.01216	0.335516	0.590709	0	0	0	1	0	1	0
262016	26012016	2601	2016	26	3	0	0.025449	0	0	0.231653	18	23.6163	9	0.0610171	20.5	0	0.088803	0.005462	0.347147	0.294027	0	0	0	1	0	1	0
272013	26032013	2603	2013	27	3	1	0.052445	0	0	0.534595	12	22.2619	11	0.268705	33.2	0	0.105116	0.044621	0.143898	0.085807	0	1	1	1	1	1	0
382013	26062013	2606	2013	38	3	0	0.02201	0	1	0.445606	10	21.0589	8	0.4575	42	1	0.161959	0.012939	0.321135	0.478155	0	0	1	0	0	0	1
382019	26062019	2606	2019	38	3	0	0.034287	0	1	0.545682	16	21.0236	7	0.00249082	23.03	0	0.108726	0.039896	0.237794	0.315461	0	0	1	0	0		1
822019	26072019	2607	2019	82	5	0	0.181166	0	1	0.921233	20	23.0219	7	0.175743	41.36	0	0.11971	0.102854	0.0675082	0.655492	0	1	1	0	0	1	1
442014	26082014	2608	2014	44	22	7	-0.038678	0	0	0.0642815	11	24.5689	7	0.142007	25.64	0	0.032415	0.036868	0.478403	0.629904	0	1	0	1	0		1
652013	26092013	2609	2013	65	27	14	0.077432	0	1	0.494142	6	20.6538	9	0.0175672	40.05	0	0.159713	0.007251	0.110896	0.221687	0	1	0	0	0	0	0
652015	26092015	2609	2015	65	27	14	0.115446	0	0	0.519179	8	20.9496	9	0.261049	39.24	0	0.179811	0.023885	0.0801861	0.223049	0	1	1	0	0	1	0
382017	26102017	2610	2017	38	22	1	0.006545	0	1	0.284292	11	23.5613	9	0	15.66	0	0.048878	0.001165	0.423397	0.661202	0	1	0	0	0	0	0
332013	26152013	2615	2013	33	17	1	0.077795	0	1	0.81697	17	20.4378	8	0.084375	49.5	0	0.092124	0.016053	0.166758	0.195958	0	1	1	1	0	0	1
332015	26152015	2615	2015	33	17	1	0.041644	0	0	0.852659	19	20.6062	8	0.0857281	49.5	0	0.13354	0.025905	0.331197	0.279428	0	0	0	0	0	0	1
332017	26152017	2615	2017	33	17	1	0.061908	1	0	0.868845	21	21.2279	7	0.0843575	48.4	0	0.118318	0.027258	0.324758	0.510383	1	0	0	0	0	1	1
332019	26152019	2615	2019	33	17	1	0.02288	0	0	0.857467	23	21.4613	8	0.0843575	51.51	0	0.084475	0.026638	0.329844	0.575398	0	1	0	1	0	0	1
502013	26202013	2620	2013	50	27	14	0.041493	0	1	0.772709	21	21.392	9	0.0120969	27.91	0	0.029079	0.004285	0.0819771	0.499826	0	1	0	0	0	0	0
502015	26202015	2620	2015	50	27	14	0.030387	0	1	0.853291	23	21.4807	9	0.00703187	27.94	0	0.030098	0.005872	0.0707727	0.493883	0	0	0	0	0	0	0
502019	26202019	2620	2019	50	27	14	0.031532	0	1	0.651034	27	22.4922	9	0.0159818	20.15	0	0.02111	0.001331	0.13072	0.556721	0	1	0	1	0		0
822019	26212019	2621	2019	82	3	0	0.04368	0	1	0.147652	16	22.1738	9	0.0305516	30	0	0.213926	0.023665	0.016333	0.427866	0	1	0	1	0	1	0
382015	26222015	2622	2015	38	1	0	0.066854	0	1	0.108393	17	21.0246	7	0	27.49	0	0.253427	0.024991	0.178166	0.146318	0	0	1	0	0		1
382018	26222018	2622	2018	38	1	0	0.019137	0	0	0.225736	20	21.3499	7	3.57143e-05	23.81	0	0.374843	0.030279	0.0790288	0.281589	0	1	0	0	0		1
382019	26222019	2622	2019	38	1	0	0.004228	0	0	0.0879412	21	21.2921	6	3.57143e-05	23.81	1	0.495974	0.014154	0.076549	0.273003	0	1	1	1	0		0
302017	26232017	2623	2017	30	22	1	-0.004024	0	1	0.340311	11	22.2789	9	0.09	45	1	0.074099	0.006208	0.47384	0.549448	0	0	0	1	0	0	0
642015	26242015	2624	2015	64	17	0	0.098692	0	1	0.372636	16	21.8321	9	0	25.06	0	0.096408	0.079523	0.00257735	0.620993	0	1	1	1	1	0	0
642016	26242016	2624	2016	64	17	0	0.069529	0	1	0.377901	17	23.5143	5	0	35.06	0	0.298041	0.049945	0.0322703	0.481347	0	1	0	1	1	1	1
362017	26252017	2625	2017	36	27	14	0.00962	0	1	0.0457738	16	22.8389	9	0.000298741	42.6	0	0.323477	0.054238	0.037772	0.09284	0	1	1	1	1		0
542016	26272016	2627	2016	54	10	1	0.023354	0	1	0.804219	18	21.5524	9	0.0147866	35.66	0	0.049193	0.008881	0.269394	0.543394	1	0	0	0	0	0	0
542018	26272018	2627	2018	54	10	1	0.025904	0	1	0.519798	20	22.0691	9	0.00932983	28.5	0	0.056594	0.00534	0.167123	0.428327	0	0	1	1	0		0
482016	26282016	2628	2016	48	3	1	0.007595	0	1	0.356574	28	22.4782	9	0.0122314	20.06	0	0.034443	0.010913	0.00922129	0.538005	0	1	1	0	0	0	0
342017	26302017	2630	2017	34	3	0	0.013593	0	1	0.289719	13	23.3814	9	0.00830577	23.05	0	0.073947	0.002319	0.0776388	0.765067	0	0	0	1	0	0	0
652018	26422018	2642	2018	65	15	15	-0.278325	0	1	0.558599	17	22.3114	8	0.0526989	17.78	0	0.084214	0.186229	0.104576	0.429054	1	0	0	1	0		1
272013	26442013	2644	2013	27	2	2	0.03388	0	1	0.322816	13	20.6213	11	0	70.64	1	0.107185	0.002921	0.159078	0.221137	0	0	1	0	0	0	0
152016	26462016	2646	2016	15	0	0	0.066477	0	0	0.454426	11	21.8747	8	0	65.03	1	0.099763	0.034673	0.316844	0.220785	0	1	1	1	0	0	1
152018	26462018	2646	2018	15	0	0	0.034623	0	0	0.458779	13	21.8015	9	0.000348222	65.52	0	0.106331	0.053829	0.385077	0.191409	1	0	0	1	0		0
262016	26482016	2648	2016	26	17	1	0.04119	0	1	0.718368	11	22.732	7	0.00112007	49.66	0	0.081936	0.045944	0.466395	0.54556	1	1	0	0	0	1	1
352017	26512017	2651	2017	35	3	1	0.052278	0	1	0.213435	18	21.6245	9	3.8005e-05	35.12	0	0.116923	0.009556	0.0827319	0.196859	0	0	1	1	0		0
332018	26522018	2652	2018	33	22	4	0.023044	0	1	0.974977	16	21.7567	9	0.168931	30	0	0.016952	0.018295	0.228093	0.655775	0	0	0	1	1		0
332018	26522018	2652	2018	33	22	4	0.023044	0	1	0.974977	16	21.7567	9	0.168931	30	0	0.016952	0.018295	0.228093	0.655775	0	1	1	1	0		0
272019	26532019	2653	2019	27	1	0	0.094305	0	1	0.781953	14	22.3397	7	0.732268	36.85	0	0.065601	0.023909	0.160845	0.527998	0	0	0	1	0	0	1
722017	26542017	2654	2017	72	27	14	0.032739	0	1	0.706289	15	22.1836	9	0.119488	16.73	0	0.072609	0.009418	0.116594	0.387012	0	1	1	1	0		0
722019	26542019	2654	2019	72	27	14	0.018194	0	1	0.909022	17	22.2489	9	0.117858	22.92	0	0.035574	0.156707	0.104935	0.53867	0	1	0	1	0		0
652015	26572015	2657	2015	65	15	15	0.062349	1	0	0.512775	12	21.6745	9	0.180116	18.01	0	0.132212	0.015097	0.0249485	0.360028	0	0	0	1	0	1	0
652015	26572015	2657	2015	65	15	15	0.062349	0	0	0.512775	12	21.6745	9	0.180116	18.01	0	0.132212	0.015097	0.0249485	0.360028	0	0	1	1	0	1	0
822015	26592015	2659	2015	82	15	15	0.000983	0	0	0.297653	16	21.6651	7	0	21.34	0	0.054666	0.031023	0.138697	0.663283	1	0	1	0	0	0	1
822015	26592015	2659	2015	82	15	15	0.000983	1	0	0.297653	16	21.6651	7	0	21.34	0	0.054666	0.031023	0.138697	0.663283	1	0	0	0	0	0	1
392014	26602014	2660	2014	39	27	14	-0.042614	0	0	0.540709	8	20.8733	5	0.134487	24.1	0	0.14791	0.051725	0.321856	0.384712	1	1	1	0	0	0	1
392014	26602014	2660	2014	39	27	14	-0.042614	0	0	0.540709	8	20.8733	5	0.134487	24.1	0	0.14791	0.051725	0.321856	0.384712	1	0	0	0	0	0	1
392018	26602018	2660	2018	39	27	14	-0.160202	0	1	0.784642	12	21.2568	5	0.306376	30.64	0	0.053008	0.100965	0.239935	0.673483	0	1	1	0	0		1
142016	26612016	2661	2016	14	6	0	0.055384	0	1	0.874685	19	21.6289	9	0.0147936	44.05	0	0.037246	0.016143	0.299155	0.151418	0	0	1	0	0	1	0
362017	26642017	2664	2017	36	17	1	0.079937	0	1	0.69248	27	21.974	9	0	26	0	0.068908	0.008001	0.146482	0.413087	0	1	1	0	0	1	0
382019	26682019	2668	2019	38	27	0	0.004809	0	0	0.842445	17	22.8952	5	0.127225	12.72	0	0.067203	0.131176	0.121261	0.708651	0	1	1	1	0		1
262015	26692015	2669	2015	26	12	12	0.124362	0	0	0.803316	27	20.6234	9	0.344572	17.97	0	0.066209	0.042407	0.270377	0.203583	0	1	1	0	0	0	0
262019	26692019	2669	2019	26	12	12	0.054343	0	1	0.418049	31	21.6594	9	0.0115393	24.99	0	0.070084	0.019998	0.19012	0.16329	0	1	1	0	0	0	0
302016	26712016	2671	2016	30	4	0	0.006977	0	1	0.229925	16	21.9597	9	0.369459	27.03	0	0.130704	0.046249	0.189335	0.398107	0	0	1	0	0	1	0
302019	26712019	2671	2019	30	4	0	0.002297	0	1	0.354796	19	21.8711	5	0.0483301	20.64	0	0.14533	0.02616	0.285042	0.358759	1	0	1	1	0		1
422017	26722017	2672	2017	42	27	14	0.059886	0	1	0.335456	18	22.9468	9	0.0538088	22.53	0	0.133976	0.009568	0.178519	0.532275	0	1	1	0	0	1	0
422018	26722018	2672	2018	42	27	14	0.048655	1	0	0.33702	19	23	9	0.00124343	22.56	0	0.114021	0.011758	0.231265	0.519095	1	1	0	0	0	1	0
422019	26722019	2672	2019	42	27	14	0.044896	0	0	0.332703	20	23.0646	8	0.000948929	22.76	0	0.105217	0.00704	0.270633	0.515668	0	1	0	1	0	1	1
192018	26742018	2674	2018	19	11	0	0.039045	0	1	0.609528	26	21.8099	7	0.0132383	28.05	0	0.038603	0.01171	0.175508	0.218842	0	1	0	1	0	0	1
272019	26752019	2675	2019	27	4	0	0.040252	0	1	0.41025	21	22.7104	5	0.107147	15.57	0	0.055702	0.007598	0.1055	0.344902	0	0	0	1	1	1	1
292014	26762014	2676	2014	29	27	1	0.029001	0	1	0.846754	22	21.2844	9	0	46.56	0	0.078884	0.012437	0.24307	0.379585	0	0	0	0	0		0
292016	26762016	2676	2016	29	27	1	0.016662	0	0	0.728862	24	21.3013	9	0.00125	29	0	0.105652	0.019045	0.297045	0.380419	1	1	1	1	1		0
242017	26782017	2678	2017	24	27	4	0.03839	0	1	0.429353	50	22.1511	8	0.00203675	74.89	0	0.196432	0.01078	0.175791	0.225204	0	0	1	1	0	0	1
22015	26792015	2679	2015	2	11	0	0.022369	0	1	0.120258	19	21.2259	9	0	70.32	0	0.221508	0.005867	0.0139785	0.561969	0	0	0	0	0		0
22017	26792017	2679	2017	2	11	0	0.033106	0	1	0.10397	21	21.2434	9	0	70.32	1	0.203679	0.008706	0.0109957	0.534831	0	0	0	0	0		0
272015	26802015	2680	2015	27	22	1	0.079328	0	0	0.215321	9	22.0301	5	0.210764	20.12	0	0.132845	0.041985	0.114714	0.110346	0	0	1	0	0		1
272016	26802016	2680	2016	27	22	1	0.106145	0	1	0.252099	10	22.119	9	0.369964	18.18	0	0.108758	0.057371	0.113679	0.112712	1	0	0	1	0	0	0
542018	26822018	2682	2018	54	11	1	0.025296	0	1	0.69221	15	23.0138	9	0.00676141	29.1	0	0.03758	0.009759	0.167684	0.656058	0	0	1	0	0	0	0
112016	26832016	2683	2016	11	27	4	0.012007	0	1	0.571567	13	22.4496	6	0.0587015	21.13	0	0.122435	0.033917	0.186955	0.449324	0	1	0	1	0	0	0
112019	26832019	2683	2019	11	27	4	0.048288	0	1	0.76307	16	22.769	9	0	20.96	0	0.053975	0.008552	0.138956	0.519482	0	1	1	1	0	0	0
342019	26862019	2686	2019	34	17	1	-0.160959	0	0	0.480628	24	21.8488	10	0.113267	18.24	0	0.115633	0.116774	0.221969	0.583392	1	1	0	0	0		0
182019	26872019	2687	2019	18	17	0	0.086392	0	1	0.677678	18	21.2266	9	0.0790571	13.52	0	0.065131	0.020674	0.300278	0.294354	0	0	1	1	0		0
342015	26892015	2689	2015	34	3	1	0.04529	0	1	0.616023	14	21.6736	9	0.0135553	39.95	0	0.109751	0.014022	0.227612	0.47433	0	0	0	0	1	0	0
342018	26892018	2689	2018	34	3	1	0.00353	0	1	0.519837	17	21.5884	9	0.00265748	41.53	0	0.071572	0.013588	0.194028	0.424769	0	1	0	0	0		0
352017	26902017	2690	2017	35	5	3	0.13245	0	1	0.398847	17	21.7322	6	0.686421	61.45	0	0.088608	0.003318	0.0805303	0.199147	1	1	0	0	1	1	1
352015	26912015	2691	2015	35	3	1	0.023927	0	0	0.278813	12	20.7279	9	0.00377902	64.5	0	0.227832	0.010211	0.199743	0.156932	0	0	1	0	0		0
272017	26932017	2693	2017	27	1	1	0.000965	0	1	0.179193	17	21.0433	5	0.00521211	34.45	1	0.293588	0.203564	0.311301	0.446883	0	0	1	1	0		1
272017	26932017	2693	2017	27	1	1	0.000965	0	0	0.179193	17	21.0433	5	0.00521211	34.45	1	0.293588	0.203564	0.311301	0.446883	0	1	0	1	1		1
292016	26942016	2694	2016	29	10	0	0.021224	0	0	0.667031	17	21.5542	9	0.0410269	27.78	0	0.097967	0.008866	0.32296	0.544477	0	1	1	1	0	0	0
42019	26962019	2696	2019	4	1	0	-0.095411	0	1	0.959174	19	21.8102	5	0.0115238	38.18	0	0.080643	0.069448	0.284811	0.526952	0	1	0	0	0	0	1
872014	26992014	2699	2014	87	17	3	0.10161	0	1	0.472262	12	20.6882	7	0	46.38	0	0.110749	0.036599	0.241919	0.229314	0	0	1	0	0	1	1
132014	27022014	2702	2014	13	11	5	0.017385	1	0	0.80841	18	20.7796	7	0.236209	23.62	1	0.067762	0.030796	0.302508	0.242395	1	0	1	1	0	1	1
132015	27022015	2702	2015	13	11	5	-0.041019	0	0	0.845766	19	20.6859	7	0.217822	23.62	0	0.0743	0.038298	0.356539	0.22365	0	0	1	0	0	0	1
362017	27032017	2703	2017	36	17	0	0.012704	0	1	0.54849	24	21.4673	9	0	43.56	0	0.097739	0.012179	0.281636	0.292436	0	1	1	0	0		0
382018	27062018	2706	2018	38	12	12	0.102458	0	1	0.726452	19	21.4963	8	0.0616822	10.39	0	0.051205	0.01108	0.299744	0.187734	0	0	0	1	0	1	1
722016	27072016	2707	2016	72	15	15	0.061337	0	1	2.52464	24	22.1101	9	0.45521	31.53	0	0.015122	0.019201	0.0139739	0.509653	0	0	1	0	0	1	0
262018	27092018	2709	2018	26	27	4	0.090596	0	0	0.421457	18	22.3196	9	0.409331	39.95	0	0.080088	0.053224	0.227006	0.398927	1	1	0	1	0	1	1
722015	27122015	2712	2015	72	17	7	0.05244	1	0	1.47264	15	21.25	9	0.0575514	46.32	0	0.041318	0.039047	0.00249614	0.450171	0	1	0	1	0	1	0
362017	27152017	2715	2017	36	27	3	0.012817	0	0	0.489057	28	20.3649	7	0.138023	12.91	0	0.125403	0.032088	0.327271	0.317987	0	0	0	0	1		1
772016	27172016	2717	2016	77	27	1	0.048944	0	1	0.481085	18	22.398	9	0.0205945	38.78	0	0.137751	0.010426	0.0317978	0.501204	0	0	1	1	0	1	0
772018	27172018	2717	2018	77	27	1	0.048789	1	0	0.5397	20	23.5196	9	0.363949	34.81	0	0.057828	0.006836	0.0223547	0.717428	1	1	0	0	0	1	0
412018	27212018	2721	2018	41	15	15	-0.006721	0	1	1.06632	11	23.3634	9	0.180303	17.9	0	0.014372	0.012437	0.0307161	0.649098	0	0	0	1	1	0	0
412018	27212018	2721	2018	41	15	15	-0.006721	0	1	1.06632	11	23.3634	9	0.180303	17.9	0	0.014372	0.012437	0.0307161	0.649098	0	1	1	0	0	0	0
412019	27212019	2721	2019	41	15	15	0.003255	0	0	0.854214	12	23.2653	9	0.0426132	13.1	0	0.018621	0.008746	0.0334573	0.633012	0	1	1	0	0		0
332017	27222017	2722	2017	33	22	0	0.032591	0	0	0.82291	13	21.6577	9	0	31.08	0	0.043966	0.01855	0.125615	0.319906	0	1	0	1	0		0
332018	27222018	2722	2018	33	22	0	0.041795	0	0	0.807172	14	21.7619	9	0	31.08	0	0.03529	0.010602	0.1511	0.349254	1	0	0	0	0		0
362016	27252016	2725	2016	36	17	1	0.043642	0	1	0.619495	18	20.7607	9	0.207503	13.12	1	0.087635	0.034753	0.364665	0.124187	0	0	1	1	1		0
522019	27272019	2727	2019	52	3	3	0.075767	0	1	1.316	19	22.798	9	0.347332	31.87	0	0.040889	0.008139	0.0701453	0.422796	1	0	0	1	0	1	0
142018	27322018	2732	2018	14	27	4	0.034343	0	1	0.982788	16	21.0008	9	0.0114702	40.97	1	0.058616	0.036719	0.646391	0.305513	0	1	0	0	0	0	0
382018	27332018	2733	2018	38	27	14	0.020894	0	0	0.704392	24	22.1576	9	0.0845826	35.45	0	0.047282	0.007773	0.104498	0.413898	0	0	1	0	0	0	0
292018	27352018	2735	2018	29	27	14	0.055268	0	1	0.875969	21	20.7632	7	0.586864	50.97	0	0.081082	0.002269	0.148828	0.382739	1	1	0	0	0		1
272019	27372019	2737	2019	27	0	0	0.119623	0	1	0.823352	14	22.3927	9	1.43836e-05	45.41	0	0.085724	0.009644	0.225723	0.354029	0	1	1	1	0	0	0
182018	27402018	2740	2018	18	11	1	0.019083	1	0	0.719065	17	21.6826	8	0.394842	23.89	0	0.036545	0.002099	0.0175227	0.384843	1	0	1	0	0		1
182019	27402019	2740	2019	18	11	1	-0.063705	0	0	0.428912	18	22.233	9	0.290029	14.28	0	0.055621	0.046304	0.0101242	0.419116	0	1	0	1	0		0
262018	27412018	2741	2018	26	27	1	0.05306	0	1	0.615003	38	21.6282	9	0.196851	34.52	0	0.046288	0.004612	0.291672	0.484671	0	1	0	1	0	1	0
332019	27432019	2743	2019	33	5	0	0.011839	0	1	0.487022	15	22.7618	10	0.00347877	38.06	0	0.030592	0.002271	0.192495	0.712229	1	0	1	1	0	0	1
32017	27462017	2746	2017	3	4	0	0.039498	0	1	0.838753	16	21.6711	7	0.28679	28.68	0	0.021676	0.041629	0.312584	0.178756	0	0	1	0	0	0	1
212018	27512018	2751	2018	21	27	14	0.035972	0	0	0.372699	14	21.8272	9	0.314254	30.84	0	0.08238	0.009532	0.0772559	0.663354	1	1	0	0	0	0	0
262018	27532018	2753	2018	26	3	0	0.139336	0	1	1.29722	18	21.4136	9	0.189846	29.11	0	0.015666	0.043533	0.333144	0.261514	0	0	0	0	0	0	0
482019	27612019	2761	2019	48	17	7	0.01137	0	0	0.953677	13	25.0968	7	0.00342646	29.83	0	0.020787	0.014431	0.0283472	0.924608	1	1	0	1	0	0	1
182019	27622019	2762	2019	18	27	1	0.043139	0	1	0.407785	23	20.7954	7	0.314549	30.29	0	0.09167	0.030808	0.158492	0.072319	0	0	1	1	0	0	1
362017	27652017	2765	2017	36	1	1	0.051229	0	1	0.497358	21	21.6165	9	0.00918621	51.37	0	0.082779	0.003956	0.286436	0.494406	0	0	1	0	0	0	0
272019	27732019	2773	2019	27	3	1	0.123252	0	1	0.559022	23	22.4858	9	0.121121	33.35	0	0.123763	0.011092	0.125732	0.207047	0	1	1	1	1	1	0
482017	27752017	2775	2017	48	27	14	0.089367	0	1	0.948749	21	21.718	9	0.0254053	20.65	0	0.052278	0.019262	0.00919487	0.446364	0	0	1	1	0	1	0
262018	27832018	2783	2018	26	10	0	0.034658	0	1	0.489477	24	22.0611	11	0.070835	16.72	0	0.080008	0.016269	0.261184	0.490973	0	0	0	1	0	0	0
332018	27872018	2787	2018	33	22	4	0.02333	0	1	0.598765	20	21.5609	8	0.0181208	41.25	0	0.042193	0.037369	0.177957	0.377341	0	0	1	0	0	0	1
292018	27902018	2790	2018	29	11	3	0.092864	0	1	0.573046	19	21.2738	9	0.3825	12.75	0	0.045426	0.01754	0.241074	0.114607	0	1	0	0	0		0
542018	28002018	2800	2018	54	5	3	-0.000858	0	1	0.946802	10	20.7251	8	0.0465319	44.99	0	0.030984	0.031243	0.0450698	0.540787	1	1	0	1	0		1
502018	28112018	2811	2018	50	27	14	0.041161	0	0	0.829027	24	21.7439	7	0.130763	47.24	1	0.039758	0.009841	0.0797831	0.495135	0	1	0	1	1	0	1
342019	28162019	2816	2019	34	27	14	-0.127334	0	1	0.267846	10	20.1023	6	0.160584	12.43	0	0.317321	0.099586	0.140823	0.149378	0	1	1	0	0		0
512018	28192018	2819	2018	51	15	15	0.059493	0	0	0.990852	18	20.6556	9	0.00142275	26.4	0	0.055811	0.012506	0.0404366	0.460226	0	1	1	0	0		0
142018	28202018	2820	2018	14	4	4	0.074329	0	1	0.424724	24	20.8471	9	0.0134393	30.35	0	0.068088	0.011465	0.136377	0.042147	0	1	0	0	0		0
392019	28852019	2885	2019	39	27	14	0.032606	0	1	0.865678	23	21.1548	9	0.467467	26.57	0	0.039063	0.009515	0.24367	0.493329	0	0	0	0	1		0
442019	28932019	2893	2019	44	15	15	0.022848	0	1	0.456375	17	21.4238	11	0.0110386	27.57	0	0.078635	0.007115	0.200871	0.684281	0	1	1	0	0	0	0
392019	29022019	2902	2019	39	27	1	0.013758	0	0	0.742767	11	21.3577	7	0.454039	45.4	0	0.039013	0.026464	0.175731	0.426119	0	0	1	0	0	0	1
382014	3000012014	300001	2014	38	4	0	0.058926	0	1	0.637607	10	21.8319	9	0.0382859	49.78	0	0.077462	0.008031	0.121343	0.482982	0	1	0	1	1	1	0
382017	3000012017	300001	2017	38	4	0	0.018319	0	1	0.415885	13	23.2308	9	0.0648356	44	0	0.117149	0.008177	0.146027	0.731466	0	1	1	1	0	0	0
382018	3000012018	300001	2018	38	4	0	0.01405	0	1	0.441792	14	23.3157	9	0.0637959	39.92	0	0.062041	0.008187	0.17143	0.735588	0	1	1	1	0	0	0
652018	3000022018	300002	2018	65	15	15	0.011883	0	1	0.304365	17	22.6156	11	0.0628603	13.17	0	0.353779	0.029526	0.0615481	0.211728	0	1	1	1	0		0
342019	3000042019	300004	2019	34	27	1	0.005543	0	0	0.309547	20	21.7318	9	0	11.18	0	0.122626	0.211794	0.319569	0.276513	0	0	1	0	0		0
182011	3000052011	300005	2011	18	15	15	0.126742	0	1	0.891499	12	20.5554	8	0.190169	31.77	0	0.121287	0.02693	0.270439	0.28323	0	1	1	0	0	1	1
182015	3000052015	300005	2015	18	15	15	0.096252	0	1	1.44935	16	21.6891	8	0.32493	28.72	0	0.057341	0.041856	0.0880566	0.397269	1	1	1	1	1	1	1
482018	3000082018	300008	2018	48	12	12	-0.796964	0	1	0.435913	17	21.5818	8	0.189502	18.83	0	0.104049	0.491969	0.174663	0.679784	0	0	1	1	0	0	1
652013	3000102013	300010	2013	65	15	15	0.059356	0	1	0.502814	14	20.9292	11	0.383725	26.91	0	0.111928	0.026118	0.0879431	0.289958	1	0	0	1	0	0	0
652019	3000102019	300010	2019	65	15	15	0.00634	0	1	0.258507	20	22.7589	9	0.0993004	15.26	0	0.127687	0.127553	0.0367847	0.53215	0	0	1	0	0	1	0
372012	3000112012	300011	2012	37	15	15	0.012807	0	0	0.332038	10	20.525	9	0.0168172	28.03	0	0.11024	0.040384	0.126363	0.118014	0	0	1	1	0	0	0
372017	3000112017	300011	2017	37	15	15	0.019948	0	1	0.302184	15	22.1323	9	0.00571706	21.43	0	0.127256	0.036072	0.131659	0.392881	0	1	1	1	0	1	0
372019	3000112019	300011	2019	37	15	15	0.010511	0	0	0.441038	17	22.0119	8	0.166045	16.13	1	0.092009	0.102605	0.135169	0.460543	1	1	0	1	0	0	1
742018	3000122018	300012	2018	74	27	14	0.069608	0	1	0.660406	15	22.1243	7	0.0771148	11.72	0	0.06747	0.01825	0.283978	0.316425	0	1	0	1	1	1	1
592011	3000132011	300013	2011	59	22	4	0.021287	0	0	0.671635	14	19.8775	9	0	30.3	1	0.268934	0.0347	0.272594	0.198907	1	1	0	0	0	0	0
382019	3000142019	300014	2019	38	27	0	0.095052	0	1	0.393484	18	23.5141	7	0.0376611	32.97	0	0.029443	0.020462	0.246835	0.526728	0	1	1	1	1	1	1
272012	3000162012	300016	2012	27	15	15	0.108018	0	1	0.469467	20	20.1847	9	0.269123	21.13	0	0.080865	0.014734	0.10487	0.10219	0	1	0	0	0	1	0
272016	3000162016	300016	2016	27	15	15	0.016217	0	0	0.52177	24	20.6784	9	0.0160518	22.64	0	0.116776	0.050394	0.209964	0.056896	0	1	0	1	1	0	0
382017	3000182017	300018	2017	38	10	3	0.060823	0	1	0.232089	16	21.2777	5	0.217022	7.28	0	0.233024	0.010732	0.0312558	0.102017	1	1	0	1	0	0	1
262014	3000192014	300019	2014	26	3	1	0.097726	0	1	0.674725	16	20.518	9	0.134363	19.57	0	0.097621	0.005181	0.20091	0.256607	0	0	1	0	0	1	0
262017	3000192017	300019	2017	26	3	1	0.05276	0	1	0.744768	19	20.7008	9	0	17.8	0	0.084909	0.031489	0.399572	0.23454	0	0	0	0	0	0	0
272011	3000262011	300026	2011	27	4	4	0.10722	0	0	0.399141	11	21.0651	9	0.0196051	27.82	0	0.148481	0.016421	0.117325	0.253983	0	1	0	1	0	1	0
272014	3000262014	300026	2014	27	4	4	0.147511	0	0	0.940905	14	21.8362	9	0.0274892	24.7	0	0.094394	0.006926	0.228963	0.225028	0	1	0	0	0	1	0
272017	3000262017	300026	2017	27	4	4	0.060204	0	0	0.454217	17	22.7286	9	0.0228351	21.19	0	0.116939	0.014421	0.149734	0.123801	0	1	0	1	0	0	0
392011	3000282011	300028	2011	39	3	1	0.05438	0	1	0.247961	12	20.5832	7	0	27.21	0	0.147536	0.016354	0.0692495	0.180731	0	0	1	0	0	0	1
392018	3000282018	300028	2018	39	3	1	-0.105867	0	0	0.0600229	19	19.2055	5	0	27.98	1	1.2363	0.305713	0.496145	0.314092	1	0	0	0	0		1
642016	3000312016	300031	2016	64	22	1	0.063069	0	1	0.472113	16	21.8554	8	0.244286	22.75	0	0.06337	0.008	0.0931695	0.137412	0	0	1	0	0	1	1
642019	3000312019	300031	2019	64	22	1	0.071246	1	0	0.615782	19	22.1146	7	0.244286	22.75	0	0.052945	0.011406	0.0580909	0.343241	1	0	0	0	0	1	1
382016	3000322016	300032	2016	38	17	0	0.014374	0	0	0.523791	8	22.5866	7	0	39.04	0	0.079919	0.03824	0.135606	0.275168	0	0	0	1	1	0	1
382019	3000322019	300032	2019	38	17	0	0.015407	0	1	0.735041	11	21.5802	7	0	17.48	0	0.119043	0.585751	0.351373	0.387263	1	1	1	1	0		1
322014	3000342014	300034	2014	32	15	15	0.076045	0	1	0.427876	10	21.0886	9	0.000791441	47.83	0	0.103348	0.013296	0.289424	0.214658	0	0	0	1	0	1	0
322018	3000342018	300034	2018	32	15	15	0.046567	0	1	0.345388	14	21.6727	8	0.00206354	44.29	0	0.070419	0.016417	0.219774	0.265846	0	1	1	1	0	0	1
382014	3000352014	300035	2014	38	6	0	0.049603	0	1	0.204323	10	20.7366	9	0.0631206	17.24	0	0.194532	0.019912	0.153097	0.151929	0	0	0	1	0	0	0
382017	3000352017	300035	2017	38	6	0	0.031704	0	1	0.280865	13	21.1272	9	0.0399718	15.56	0	0.151705	0.010962	0.146106	0.248902	0	0	0	0	1	0	0
262013	3000412013	300041	2013	26	10	0	0.079403	0	1	0.573132	15	20.8369	9	0.202117	19.04	0	0.154927	0.011127	0.36893	0.126118	0	0	1	0	0	1	0
392014	3000422014	300042	2014	39	27	14	0.023303	0	1	0.245028	15	20.5738	9	0	21.63	0	0.131431	0.005507	0.0587054	0.03402	1	1	0	0	0		0
392015	3000422015	300042	2015	39	27	14	0.027519	0	1	0.457925	16	20.5983	9	0	21.63	0	0.069179	0.006904	0.0542195	0.043779	0	1	1	0	0		0
642017	3000432017	300043	2017	64	27	1	0.041384	0	1	0.460812	17	22.5116	7	0.360072	32.77	0	0.115887	0.044976	0.168538	0.562711	0	0	1	1	0	0	1
392013	3000452013	300045	2013	39	15	15	0.01347	0	1	0.334722	5	20.626	8	0.381077	21.49	0	0.467846	0.036975	0.0966423	0.131736	0	0	1	1	0	0	1
652018	3000472018	300047	2018	65	27	14	0.052242	0	1	0.805061	11	22.2663	11	0.16425	10.16	0	0.042619	0.008286	0.0785583	0.32987	0	1	0	1	0	1	0
352011	3000492011	300049	2011	35	2	0	0.059952	0	1	0.345367	10	20.588	13	0.00891099	16.21	0	0.178892	0.066301	0.101632	0.19505	0	1	1	0	0	0	1
352014	3000492014	300049	2014	35	2	0	0.063706	0	1	0.484916	13	21.0093	11	0.00858346	10.01	0	0.2257	0.03883	0.0657676	0.312575	0	1	1	0	0	0	0
652013	3000502013	300050	2013	65	27	1	-0.048193	0	1	0.228789	12	21.1517	7	0.140506	30.32	0	0.384937	0.058052	0.0661651	0.082136	0	0	1	0	0	0	1
652015	3000502015	300050	2015	65	27	1	0.047023	0	0	0.286281	14	21.6117	5	0.0503551	24.13	0	0.22538	0.057518	0.0401176	0.150037	0	1	1	1	0	1	1
642012	3000522012	300052	2012	64	27	14	0.016455	0	0	0.188945	4	20.7021	8	0	27.39	1	0.261522	0.014911	0.0521108	0.061011	1	0	1	0	0		1
392017	3000532017	300053	2017	39	27	1	0.04372	0	1	0.268273	9	21.7364	8	0.205069	18.37	0	0.150718	0.005324	0.0656313	0.249985	0	0	1	0	0	0	1
482016	3000552016	300055	2016	48	15	15	0.036183	0	1	0.230879	18	22.7107	7	0.00881777	27.5	0	0.064992	0.009084	0.0888538	0.242619	0	0	0	1	0	0	1
482018	3000552018	300055	2018	48	15	15	-0.01236	0	0	0.178483	20	22.7274	7	0.00225825	27.5	0	0.084202	0.03461	0.099701	0.228978	1	1	0	0	0	0	1
482019	3000552019	300055	2019	48	15	15	0.009916	0	1	0.117317	21	22.6919	7	0.00225825	27.5	1	0.11585	0.030449	0.0858369	0.188362	0	0	0	1	0		1
352019	3000562019	300056	2019	35	11	3	-0.005294	0	1	0.775393	18	21.3668	11	1.32558e-06	15.01	0	0.068596	0.101172	0.210141	0.431022	0	1	1	1	0		0
722019	3000612019	300061	2019	72	12	12	0.007041	0	1	0.344547	23	21.9986	9	0.0433729	20.55	0	0.148503	0.163326	0.0107236	0.288735	0	1	0	1	0		0
382013	3000622013	300062	2013	38	11	5	0.043447	0	0	0.432021	11	20.7554	7	0.000970811	26.56	0	0.13099	0.015497	0.136409	0.218873	0	0	1	1	0	0	1
382017	3000622017	300062	2017	38	11	5	-0.031935	0	0	0.388655	15	21.4525	9	0.204442	20.26	0	0.151808	0.043153	0.225189	0.578257	1	1	0	1	1	0	0
382018	3000622018	300062	2018	38	11	5	0.009251	0	0	0.45828	16	21.4992	7	0.201558	20.26	0	0.08605	0.0428	0.239926	0.626302	0	0	0	0	1		1
722015	3000632015	300063	2015	72	27	3	0.012812	0	1	0.511444	14	21.9327	9	0.157395	30.39	0	0.058995	0.004283	0.103479	0.362873	0	0	1	1	0	0	0
722016	3000632016	300063	2016	72	27	3	0.038686	0	0	1.43471	15	22.0281	9	0.23502	23.5	0	0.031786	0.017913	0.0846419	0.375132	1	0	0	1	0	0	0
392014	3000652014	300065	2014	39	15	15	0.021957	0	1	0.47561	6	20.532	5	0.282231	18.46	0	0.161576	0.030459	0.102922	0.174287	1	0	1	1	0	0	1
382019	3000682019	300068	2019	38	17	7	0.019572	0	0	0.683011	22	23.3027	9	0.0849841	13.67	0	0.025605	0.015978	0.291124	0.519	0	1	1	1	0	0	0
382014	3000692014	300069	2014	38	3	2	0.023261	0	1	0.31606	7	20.3036	5	0.00795695	40.99	0	0.122152	0.008368	0.346809	0.262997	0	0	0	1	0		1
382015	3000692015	300069	2015	38	3	2	0.015247	0	0	0.308548	8	20.3547	5	0.373412	36.55	0	0.116626	0.008043	0.309402	0.292985	1	0	0	1	0		1
382017	3000692017	300069	2017	38	3	2	0.025055	0	1	0.287936	10	20.6215	7	0.00596806	28.04	0	0.143684	0.010366	0.237719	0.406211	0	0	1	1	0		1
772012	3000702012	300070	2012	77	15	15	0.113253	0	1	0.336766	11	22.3835	9	0.243062	25.3	0	0.076718	0.032397	0.0409204	0.230533	0	0	0	1	0	1	0
772016	3000702016	300070	2016	77	15	15	0.058156	1	1	0.279575	15	24.1829	9	0.183533	22.95	0	0.046007	0.024114	0.0126039	0.486454	0	0	0	1	1	1	0
772016	3000702016	300070	2016	77	15	15	0.058156	0	0	0.279575	15	24.1829	9	0.183533	22.95	0	0.046007	0.024114	0.0126039	0.486454	0	1	1	1	1	1	0
772017	3000702017	300070	2017	77	15	15	0.056782	1	0	0.30167	16	24.544	8	0.182806	22.85	0	0.039662	0.011703	0.0113794	0.564368	0	0	0	0	0	1	1
772018	3000702018	300070	2018	77	15	15	0.023841	0	0	0.203171	17	24.7609	7	0.13503	22.77	0	0.043762	0.019815	0.0107625	0.614632	0	0	0	1	0	1	1
262019	3000722019	300072	2019	26	15	15	0.005625	0	0	0.397233	22	23.7846	11	0.0727437	29.48	0	0.052395	0.057828	0.118926	0.468912	0	1	0	0	0		0
382012	3000732012	300073	2012	38	15	15	0.015322	0	1	0.645017	11	20.6935	9	0.0658289	30.95	0	0.050254	0.024013	0.180666	0.130711	0	0	1	1	0	0	0
652016	3000742016	300074	2016	65	12	12	0.054448	0	1	0.247195	13	21.0471	9	0.00987478	12.19	0	0.254058	0.017713	0.245746	0.170999	0	0	0	1	0	0	0
652019	3000742019	300074	2019	65	12	12	0.010636	0	0	0.315125	16	21.1392	9	0.00415997	14.79	0	0.092637	0.008561	0.17137	0.201722	0	1	1	1	0		0
652012	3000752012	300075	2012	65	15	15	0.063995	0	1	0.196669	11	20.8443	9	0.139335	32.82	0	0.21898	0.004441	0.0394848	0.131616	0	0	1	0	0	1	0
652015	3000752015	300075	2015	65	15	15	0.064827	0	1	0.349917	14	21.3443	9	0.0347232	31.45	0	0.155282	0.012631	0.0155678	0.319325	0	0	1	1	0	1	0
652018	3000752018	300075	2018	65	15	15	0.036701	0	1	0.417224	17	21.8511	9	0.0241012	28.38	0	0.05827	0.016192	0.0189423	0.293957	0	1	0	1	0	0	0
392013	3000762013	300076	2013	39	17	4	0.006768	0	0	0.274712	21	20.9116	8	0.255786	30.02	0	0.229325	0.015451	0.149219	0.101131	1	1	0	0	0		1
392019	3000762019	300076	2019	39	17	4	0.013919	0	1	0.0792943	27	20.8111	9	0.12679	29.72	0	0.378506	0.06806	0.0608729	0.069517	1	0	0	0	0		0
302013	3000802013	300080	2013	30	3	0	0.013286	0	0	0.306204	5	22.3435	11	0.00147232	19.42	0	0.10935	0.03608	0.258858	0.361788	0	1	0	0	0	0	0
302013	3000802013	300080	2013	30	3	0	0.013286	0	0	0.306204	5	22.3435	11	0.00147232	19.42	0	0.10935	0.03608	0.258858	0.361788	0	0	1	0	0	0	0
302014	3000802014	300080	2014	30	3	0	0.005114	0	0	0.406697	6	22.4379	9	0.00116559	23.04	0	0.103432	0.023189	0.249052	0.417755	0	1	1	0	0	0	0
302017	3000802017	300080	2017	30	3	0	-0.155297	0	0	0.272821	9	22.6242	9	0.000245386	20.02	1	0.1584	0.081438	0.316973	0.615398	0	1	1	1	1	0	0
302019	3000802019	300080	2019	30	3	0	0.075207	0	1	0.672517	11	22.9088	9	0	48.31	0	0.040706	0.117007	0.283704	0.385451	0	1	0	0	0		0
262018	3000822018	300082	2018	26	3	0	0.060509	0	1	1.32925	18	22.4467	9	0.003387	53.38	0	0.016798	0.034753	0.359726	0.416163	0	1	0	1	0	0	0
112014	3000842014	300084	2014	11	2	2	0.026325	0	0	0.194282	14	21.2083	7	0.0286412	19.98	0	0.195213	0.021417	0.125039	0.340537	0	0	0	1	1	1	1
12015	3000872015	300087	2015	1	5	3	0.038702	0	0	0.548339	7	20.8256	9	0.132557	9.49	0	0.171368	0.007198	0.201198	0.2905	1	0	0	1	0		1
342019	3000902019	300090	2019	34	5	0	-0.427476	0	0	0.0757174	22	22.8509	9	0.00191098	10.16	0	0.195748	0.150008	0.0742551	1.41152	0	0	0	0	0		0
352013	3000922013	300092	2013	35	3	0	-0.041845	0	1	0.291035	16	20.4706	9	0.283729	21.59	0	0.168747	0.041457	0.506339	0.333097	0	0	0	0	0		0
352018	3000922018	300092	2018	35	3	0	0.008331	0	0	0.57933	21	20.5258	9	0.00283722	18.23	0	0.054124	0.018659	0.238613	0.330265	0	0	1	1	0		0
302016	3000932016	300093	2016	30	27	1	0.003659	1	1	0.275387	22	20.9695	7	0.000224537	11.24	0	0.211901	0.0124	0.374851	0.317496	1	0	0	0	0	0	1
652016	3000962016	300096	2016	65	11	3	0.006979	0	0	0.362704	16	21.0732	9	0.00377267	13.35	0	0.34588	0.021017	0.0678219	0.475142	1	1	0	0	0	0	1
652017	3000962017	300096	2017	65	11	3	0.014248	0	1	0.327467	17	21.3705	11	0.165824	16.21	0	0.353776	0.011063	0.0439925	0.597947	0	1	0	1	0	0	1
652019	3000962019	300096	2019	65	11	3	0.032818	0	0	0.550438	19	21.2677	10	0.00377383	16.21	1	0.180758	0.0066	0.0394491	0.492816	0	1	0	0	0		1
352014	3000992014	300099	2014	35	4	0	0.009292	0	1	0.191832	16	20.6543	8	0.19886	37.71	0	0.246289	0.062487	0.144615	0.091972	0	0	0	1	0		1
352015	3000992015	300099	2015	35	4	0	0.036576	0	1	0.174979	17	20.6649	6	0.379797	37.98	0	0.243365	0.039932	0.204261	0.087626	0	0	1	0	0	0	0
352018	3000992018	300099	2018	35	4	0	0.044818	0	1	0.231376	20	21.3799	9	0.0844617	30.44	0	0.129618	0.018737	0.10251	0.068819	1	0	0	1	0		0
362012	3001002012	300100	2012	36	17	4	0.074739	0	1	0.718919	6	21.1248	9	0.0641711	57.75	1	0.108904	0.017553	0.146188	0.345709	1	0	1	1	0	0	0
362015	3001002015	300100	2015	36	17	4	0.060511	1	0	0.608012	9	22.1259	9	0.0459081	49.54	0	0.088142	0.016253	0.268655	0.474464	1	0	1	1	0	0	0
362016	3001002016	300100	2016	36	17	4	0.064151	0	0	0.598086	10	22.4323	9	0.000990825	48.01	0	0.084847	0.018444	0.239392	0.529447	0	1	1	1	0	1	0
362018	3001002018	300100	2018	36	17	4	-0.013811	0	0	0.738425	12	22.7421	9	0.000758614	50.27	0	0.064618	0.03537	0.250267	0.637182	0	1	1	1	0	0	0
362019	3001002019	300100	2019	36	17	4	-0.160393	0	0	0.718898	13	22.5124	9	0.0407346	50.03	0	0.077322	0.099735	0.328067	0.710248	1	0	1	1	0		0
392015	3001022015	300102	2015	39	11	3	-0.026844	0	1	0.182845	9	21.9354	7	0	15.92	0	0.205869	0.046271	0.412056	0.27038	0	1	1	0	0		1
772014	3001032014	300103	2014	77	5	5	0.053182	0	0	0.348837	12	20.6698	9	0.276215	29.95	0	0.075964	0.011578	0.124541	0.148435	0	0	0	0	0	0	0
772014	3001032014	300103	2014	77	5	5	0.053182	0	1	0.348837	12	20.6698	9	0.276215	29.95	0	0.075964	0.011578	0.124541	0.148435	0	0	1	1	0	0	0
772017	3001032017	300103	2017	77	5	5	0.042352	1	0	0.286983	15	20.7461	9	0.276039	29.95	0	0.086436	0.013355	0.108885	0.133449	1	1	0	0	0	0	1
772018	3001032018	300103	2018	77	5	5	0.018025	0	0	0.224625	16	20.7641	9	0.276065	29.95	0	0.13029	0.016168	0.106706	0.119164	0	0	0	1	0		1
772019	3001032019	300103	2019	77	5	5	0.045623	1	0	0.560965	17	21.4589	9	0.00136987	29.95	0	0.050973	0.024126	0.170845	0.415453	0	1	0	0	0		1
642017	3001042017	300104	2017	64	15	15	-1.01602	0	1	0.395019	13	23.6079	6	0.0324128	25.67	0	0.199671	0.54524	0.0305559	1.03724	0	1	0	1	0	0	0
642018	3001042018	300104	2018	64	15	15	-0.678542	0	1	0.187127	14	22.8574	5	0.00168819	24.43	0	0.28018	0.47457	0.0407741	1.4125	0	1	1	1	0		1
382016	3001052016	300105	2016	38	4	0	-0.068173	0	0	0.17433	18	21.6593	9	0	23.25	1	0.268504	0.063784	0.070303	0.246477	0	0	0	0	0		1
262014	3001072014	300107	2014	26	3	0	0.044409	0	1	0.510364	11	20.6331	9	0.0597907	40.36	0	0.132425	0.02077	0.545329	0.054588	0	0	0	0	0	0	0
272017	3001082017	300108	2017	27	1	0	0.065517	0	1	0.222034	17	21.8721	7	0.397922	23.92	0	0.077827	0.010118	0.251866	0.38226	1	0	0	0	0		1
262019	3001092019	300109	2019	26	3	0	0.029963	0	1	0.220274	16	22.1576	6	0.0246763	13.49	0	0.103199	0.005593	0.0986213	0.272619	0	0	1	0	0	0	1
272016	3001102016	300110	2016	27	4	0	0.008223	0	1	0.458353	15	21.7257	9	0.00254174	16.76	0	0.108111	0.004276	0.472293	0.440019	0	0	1	0	0	0	0
272015	3001112015	300111	2015	27	17	3	0.028474	0	0	0.592528	6	21.8478	7	0.00370321	16.37	0	0.073087	0.011528	0.496702	0.588867	1	1	0	0	0		1
402012	3001122012	300112	2012	40	27	14	0.047764	0	1	0.506913	3	20.1336	7	0.180896	22.89	0	0.169678	0.015649	0.214518	0.154709	0	0	1	0	0		1
642013	3001132013	300113	2013	64	17	7	0.081336	0	1	0.275297	8	20.9545	9	0.467855	45.2	0	0.342198	0.014939	0.0369113	0.303441	1	0	0	1	0	1	0
642015	3001132015	300113	2015	64	17	7	0.162764	1	0	0.535467	10	21.3698	7	0.00108455	44.13	0	0.259645	0.047469	0.0210197	0.219062	1	1	0	1	0	1	1
642016	3001132016	300113	2016	64	17	7	0.179413	0	0	0.498733	11	21.9506	6	0.427259	42.49	0	0.21292	0.045767	0.021092	0.245498	1	1	0	1	0	1	1
392015	3001152015	300115	2015	39	27	14	0.08934	0	1	0.764918	14	22.3494	7	0.00453715	47.55	0	0.117028	0.011731	0.342703	0.339113	0	1	0	1	1	1	1
382013	3001162013	300116	2013	38	5	5	0.007825	0	1	0.38464	8	20.3674	7	0	40.78	0	0.17391	0.024079	0.155499	0.31432	0	0	1	0	0	0	1
382016	3001162016	300116	2016	38	5	5	0.020543	0	0	0.182743	11	23.7631	5	0.135799	13.58	0	0.108566	0.011436	0.0939802	0.624154	0	0	1	0	0	0	1
502012	3001172012	300117	2012	50	15	15	0.02404	0	1	0.484404	25	21.5523	7	0	39.66	0	0.059453	0.011324	0.104424	0.469662	0	0	1	1	0	0	1
502015	3001172015	300117	2015	50	15	15	0.01626	0	0	0.494623	28	22.1682	8	0	39.66	0	0.058517	0.004293	0.101041	0.68098	0	0	1	0	1	0	1
382015	3001182015	300118	2015	38	17	4	0.040272	0	0	0.619747	6	22.8617	9	0.339794	32.68	0	0.052571	0.018445	0.164071	0.630003	0	1	1	1	0	0	0
382019	3001182019	300118	2019	38	17	4	0.03819	0	0	0.562457	10	23.9662	9	0.0071725	29.19	0	0.032298	0.019797	0.3175	0.634196	0	1	1	1	0	1	0
392015	3001202015	300120	2015	39	4	4	0.006586	0	1	0.660757	16	20.4586	7	0.259406	14.88	0	0.063207	0.026256	0.49195	0.133832	1	0	0	0	0	0	1
392018	3001202018	300120	2018	39	4	4	0.047613	0	1	0.719293	19	21.7767	9	0.0768172	10.1	0	0.057811	0.020645	0.199451	0.30317	0	1	1	0	1		0
372017	3001232017	300123	2017	37	6	0	0.015762	0	1	0.159786	14	22.6029	6	0.026404	29.47	0	0.096213	0.001606	0.145626	0.28628	0	1	0	0	0	1	1
382017	3001252017	300125	2017	38	3	0	-0.189293	0	0	0.080619	12	21.0581	6	0.000190678	21.88	0	0.385659	0.103514	0.280257	0.429489	0	0	0	1	0		1
392017	3001282017	300128	2017	39	22	4	0.020028	0	1	0.770878	13	22.0892	5	0.226502	21.3	0	0.059062	0.007408	0.116971	0.449545	1	0	1	1	0	0	1
392018	3001282018	300128	2018	39	22	4	-0.290622	0	0	0.849294	14	21.8283	5	0	10.8	0	0.054816	0.1836	0.149007	0.582899	0	1	0	1	0	0	1
392019	3001282019	300128	2019	39	22	4	0.004203	0	0	0.620281	15	21.6579	5	0.0006832	19.19	0	0.062006	0.180143	0.140541	0.501933	0	1	1	0	0		1
382017	3001292017	300129	2017	38	12	12	0.04776	0	1	0.494146	16	21.8919	13	0.0254098	8	0	0.091371	0.013317	0.194823	0.298424	0	0	1	0	0	1	1
512015	3001312015	300131	2015	51	27	14	0.014863	1	0	0.704744	7	21.645	7	0.0437204	26.55	0	0.040219	0.015878	0.04815	0.307177	0	1	1	1	0	0	1
262016	3001322016	300132	2016	26	11	0	0.045762	0	1	0.779068	15	20.3883	9	0.00289862	18.52	0	0.086104	0.031455	0.441058	0.112883	0	1	1	0	0	0	0
392013	3001342013	300134	2013	39	5	0	0.020131	0	1	0.637679	4	21.8125	5	0	51.01	0	0.158853	0.067637	0.199065	0.250596	0	1	0	1	0	1	1
392015	3001342015	300134	2015	39	5	0	0.022494	0	0	0.473818	6	22.1933	5	3.06373e-06	51.01	0	0.150882	0.090859	0.25554	0.413341	0	1	0	1	0	0	1
392016	3001342016	300134	2016	39	5	0	0.01652	0	1	0.308928	7	22.7765	5	2.60587e-06	43.39	0	0.122518	0.090555	0.178347	0.246138	0	1	1	1	0	0	1
392017	3001342017	300134	2017	39	5	0	-0.074088	0	0	0.25154	8	22.6796	5	2.60587e-06	43.39	0	0.195857	0.062738	0.204636	0.243965	0	1	1	1	0	0	1
262018	3001352018	300135	2018	26	22	1	0.013728	0	1	0.693156	16	21.8075	9	0.000540855	30.65	1	0.041741	0.012382	0.23717	0.581872	0	0	1	0	1		0
392012	3001362012	300136	2012	39	27	14	0.007481	0	0	0.26486	6	20.5182	9	0.0074355	26.89	0	0.317444	0.056616	0.299621	0.188601	0	1	1	1	0	1	0
392019	3001362019	300136	2019	39	27	14	0.122719	0	1	0.613436	13	22.8478	9	0.20986	20.43	0	0.040097	0.034411	0.18431	0.431065	1	1	0	0	0	1	0
402017	3001372017	300137	2017	40	3	1	0.094086	0	1	0.491532	21	21.4752	9	0.0418592	13.86	0	0.158293	0.022526	0.11659	0.220323	0	0	0	0	0	1	0
392013	3001392013	300139	2013	39	15	15	0.055614	0	1	0.22627	13	20.9759	8	0.0121141	28.74	0	0.229307	0.014857	0.0523532	0.069427	0	1	0	1	0	0	1
392019	3001392019	300139	2019	39	15	15	-0.110202	0	1	0.0807555	19	20.9376	7	0.228303	22.51	0	0.151007	0.032221	0.14445	0.186499	1	1	0	0	0		1
352017	3001402017	300140	2017	35	5	5	0.020172	0	1	0.521134	16	22.0176	9	0.000244453	21.1	0	0.079058	0.019457	0.1143	0.587465	0	1	0	1	0		0
382012	3001412012	300141	2012	38	22	4	0.069799	0	1	0.378379	14	20.4107	7	0.481381	47.14	0	0.094886	0.016039	0.0952793	0.200364	1	0	0	0	0	0	1
832013	3001432013	300143	2013	83	4	0	-0.161727	0	0	0.246387	15	20.757	5	0.372388	36.54	0	0.217744	0.112645	0.496491	0.37803	1	0	0	0	0		1
832014	3001432014	300143	2014	83	4	0	-0.372308	0	1	0.382889	16	20.5051	5	0.370657	36.54	0	0.203506	0.176638	0.556596	0.572181	0	0	1	1	0	0	1
832016	3001432016	300143	2016	83	4	0	0.01904	0	1	0.170665	18	21.653	7	0.0152755	30.8	0	0.14392	0.214952	0.00185223	0.133463	0	0	1	1	0	0	1
832017	3001432017	300143	2017	83	4	0	0.053043	0	1	0.126089	19	21.683	7	0.0166745	22.62	0	0.221419	0.023051	0.0402608	0.068343	1	0	1	1	0		1
832019	3001432019	300143	2019	83	4	0	-0.353804	0	0	0.292747	21	21.3947	9	0.0127202	29.05	0	0.187502	0.217298	0.0802036	0.3013	0	1	1	1	0		0
342016	3001452016	300145	2016	34	17	7	0.070744	1	1	0.38194	25	22.7118	9	0.0397035	26.16	0	0.1025	0.023896	0.122901	0.432867	0	0	0	1	0	1	0
342019	3001452019	300145	2019	34	17	7	0.00379	0	0	0.396335	28	23.0583	10	0.100815	18.97	0	0.083333	0.031675	0.114508	0.521356	0	0	0	0	0	0	0
732016	3001492016	300149	2016	73	27	0	0.081857	0	0	0.326092	16	20.4915	7	0.000861455	19	0	0.139689	0.025262	0.185846	0.029292	0	1	1	0	0	0	1
652013	3001502013	300150	2013	65	15	15	0.041342	0	1	0.151743	14	21.1685	9	0.0240161	21.11	0	0.23416	0.016736	0.0155624	0.116025	0	1	1	0	0	0	0
652017	3001502017	300150	2017	65	15	15	0.019575	0	0	0.203731	18	21.6657	8	0.199561	19.63	0	0.161963	0.024632	0.0366551	0.217485	1	0	0	1	0	0	1
352017	3001512017	300151	2017	35	27	14	0.03546	0	1	0.614054	16	20.6981	6	0.570832	45.86	0	0.167224	0.007233	0.240775	0.131826	1	1	0	1	0		0
772015	3001522015	300152	2015	77	3	0	0.00105	0	0	0.308374	12	21.8984	7	0	32.41	0	0.117789	0.007468	0.115614	0.47711	0	0	1	1	0	0	1
772016	3001522016	300152	2016	77	3	0	-0.128061	0	1	0.273181	13	21.7593	9	0	29.46	1	0.164537	0.083509	0.109132	0.530712	1	0	1	0	0	0	0
772017	3001522017	300152	2017	77	3	0	0.0009	0	0	0.216283	14	21.8306	7	0.000140292	29.5	0	0.194375	0.078344	0.0821506	0.593475	1	0	0	1	0	0	1
382014	3001532014	300153	2014	38	12	12	0.027207	0	0	0.551081	12	20.8643	9	0	49.45	1	0.078899	0.007541	0.118556	0.184586	0	1	0	1	1	0	0
392018	3001552018	300155	2018	39	27	4	0.018302	0	0	0.58147	14	21.1809	5	0.642069	37.38	0	0.062143	0.006841	0.138193	0.243859	1	1	0	0	0		1
352013	3001562013	300156	2013	35	15	15	-0.060004	1	0	0.101055	9	21.733	6	0.0775239	28.37	0	0.299705	0.05074	0.0426797	0.458522	0	0	0	0	0	0	1
352013	3001562013	300156	2013	35	15	15	-0.060004	0	0	0.101055	9	21.733	6	0.0775239	28.37	0	0.299705	0.05074	0.0426797	0.458522	0	1	0	0	0	0	1
352014	3001562014	300156	2014	35	15	15	0.00849	0	0	0.123672	10	21.6141	9	0	19.79	0	0.167498	0.045983	0.0344903	0.371843	0	1	0	0	0	0	0
352015	3001562015	300156	2015	35	15	15	0.055888	0	0	0.386856	11	21.8674	9	0	28.54	0	0.088237	0.059453	0.0699702	0.421229	0	1	1	1	0	0	0
112013	3001572013	300157	2013	11	15	15	0.054757	0	1	0.203604	4	21.7758	9	0.124499	23.31	0	0.141408	0.012004	0.155197	0.204324	0	0	0	0	0	1	0
112019	3001572019	300157	2019	11	15	15	-0.239296	0	0	0.231515	10	22.2486	9	0.00937268	10.67	0	0.158722	0.135983	0.105825	0.322993	0	1	1	0	0		0
272012	3001582012	300158	2012	27	3	2	0.033854	1	1	0.536834	17	21.6725	9	0.00859554	59.08	0	0.132226	0.007614	0.16302	0.264831	1	0	0	1	0	0	0
272018	3001582018	300158	2018	27	3	2	-0.02087	0	0	0.47414	23	22.6991	11	0.00356192	42.1	0	0.08415	0.030909	0.143615	0.256515	0	1	1	1	0	0	0
372016	3001592016	300159	2016	37	5	3	0.030407	0	1	0.222255	7	22.8102	9	0.113899	15.5	0	0.105553	0.028348	0.188547	0.267631	0	1	0	1	0	1	0
342014	3001612014	300161	2014	34	10	3	0.011731	1	0	0.429642	14	21.034	8	0.0486487	20.36	0	0.258285	0.002577	0.13276	0.318106	1	0	0	1	1	0	1
342017	3001612017	300161	2017	34	10	3	0.015511	0	0	0.423573	17	21.5674	6	0.0193697	19.05	0	0.247016	0.028133	0.13374	0.410221	0	1	1	1	0	0	1
112014	3001642014	300164	2014	11	5	5	0.017436	0	1	0.231708	19	21.2545	7	0.0265089	23.3	0	0.128314	0.009686	0.186311	0.229536	0	0	0	1	0	1	1
652019	3001682019	300168	2019	65	12	12	-0.184186	0	0	0.279025	24	22.7533	9	0.00144057	17.74	0	0.161479	0.124539	0.0567605	0.617534	0	1	0	1	0	0	0
652019	3001682019	300168	2019	65	12	12	-0.184186	1	0	0.279025	24	22.7533	9	0.00144057	17.74	0	0.161479	0.124539	0.0567605	0.617534	0	1	0	1	0	0	0
292014	3001692014	300169	2014	29	22	1	0.010327	0	1	0.411808	16	21.3374	7	0.257101	11.16	0	0.161425	0.037739	0.266321	0.340105	0	0	1	1	0	0	1
652016	3001702016	300170	2016	65	12	12	0.087926	0	1	0.648482	14	21.693	5	0.00498009	12.14	0	0.171695	0.007711	0.122632	0.214302	0	1	1	0	0	1	1
352014	3001712014	300171	2014	35	12	12	0.084298	0	0	0.30199	21	22.1507	9	0.640318	62.51	0	0.162384	0.007529	0.0533003	0.357839	1	0	0	1	0	0	0
772013	3001722013	300172	2013	77	22	7	0.056358	0	1	0.441709	12	20.9251	8	0.0615475	30.75	0	0.099908	0.007305	0.0426425	0.281885	0	0	1	1	0	0	1
352012	3001732012	300173	2012	35	27	1	0.028858	0	0	0.320379	15	20.4532	8	0.00746269	17.16	0	0.122698	0.047278	0.154935	0.250347	0	0	0	0	0	0	1
352015	3001732015	300173	2015	35	27	1	0.035568	0	1	0.247375	18	21.4504	9	0.215714	21.21	0	0.122768	0.033424	0.0712595	0.230638	1	1	0	0	0	0	0
352019	3001732019	300173	2019	35	27	1	-0.100099	0	0	0.185186	22	21.117	7	0.119301	26.28	0	0.123653	0.240297	0.00712939	0.530241	1	1	0	0	0		1
262012	3001742012	300174	2012	26	11	0	0.03978	0	1	0.583871	13	20.1821	5	0.0375462	50.31	0	0.147974	0.101176	0.402011	0.131233	0	0	0	0	0	0	1
132014	3001752014	300175	2014	13	4	0	0.059637	0	0	0.545644	12	21.1173	7	0	29.89	0	0.026031	0.027339	0.157477	0.39231	0	0	1	0	1	0	1
132019	3001752019	300175	2019	13	4	0	0.017484	0	1	0.374908	17	21.1371	5	0	12.73	0	0.117692	0.020593	0.309392	0.338301	0	1	1	0	0		1
362014	3001762014	300176	2014	36	27	3	0.008783	1	0	0.679879	11	21.3208	9	0	29.23	0	0.078934	0.015313	0.442105	0.68893	0	0	0	1	0	0	0
362015	3001762015	300176	2015	36	27	3	0.018827	0	0	0.705043	12	21.4325	9	0	29.23	1	0.073044	0.006191	0.476451	0.70563	1	1	0	1	0	0	0
362016	3001762016	300176	2016	36	27	3	0.027679	1	0	0.791499	13	21.3168	9	0.00374418	29.23	0	0.088503	0.009129	0.518635	0.647774	1	1	0	1	0	0	0
362017	3001762017	300176	2017	36	27	3	0.185416	1	0	1.1087	14	21.6974	11	0.00280831	29.23	1	0.107742	0.122937	0.343076	0.581952	0	1	0	1	1		0
362017	3001762017	300176	2017	36	27	3	0.185416	0	0	1.1087	14	21.6974	11	0.00280831	29.23	1	0.107742	0.122937	0.343076	0.581952	0	0	0	0	0		0
392012	3001772012	300177	2012	39	27	4	0.076476	0	1	0.405349	6	20.6624	7	0.152772	30.2	0	0.120033	0.075336	0.0562165	0.120864	0	0	1	1	0	1	1
392015	3001772015	300177	2015	39	27	4	8.4e-05	0	0	0.33517	9	21.3669	5	0.0326711	26.77	0	0.204382	0.056224	0.0910823	0.126345	0	0	1	0	0	0	1
292014	3001802014	300180	2014	29	12	12	0.06532	0	1	0.548785	12	21.2932	7	0.0342778	14.87	0	0.113747	0.001895	0.387862	0.197377	0	1	1	1	0	1	1
272018	3001812018	300181	2018	27	17	0	0.012388	0	0	0.345473	18	21.4718	9	0.0230501	28.46	0	0.100976	0.014173	0.306942	0.343694	0	1	0	0	1		0
862015	3001822015	300182	2015	86	15	15	0.089045	0	0	0.367151	9	22.5185	9	0.035963	44.79	0	0.085072	0.012325	0.0280946	0.280169	0	0	0	1	1	0	0
652014	3001832014	300183	2014	65	4	0	0.118925	0	1	0.311698	21	21.4495	8	0.573266	23.47	0	0.196563	0.022656	0.0060078	0.089212	0	1	1	1	0	1	1
342014	3001852014	300185	2014	34	4	0	0.01076	0	0	0.298352	12	22.6534	9	0.0247344	16.65	0	0.081183	0.005296	0.223672	0.470371	0	1	0	0	0	0	0
342019	3001852019	300185	2019	34	4	0	0.020488	0	1	0.327562	17	23.2325	9	0.00196055	10.32	0	0.042301	0.002015	0.365196	0.552935	0	1	1	1	0	0	0
772018	3001872018	300187	2018	77	6	4	-0.05198	1	0	0.285545	14	21.9265	8	0.020976	62.59	0	0.127321	0.062112	0.145916	0.538614	0	1	0	0	0	0	1
772019	3001872019	300187	2019	77	6	4	0.019226	0	0	0.244213	15	21.7349	7	0.0152181	61.34	0	0.174728	0.052286	0.136965	0.413976	1	1	1	1	0		1
652015	3001882015	300188	2015	65	11	3	0.069229	0	1	0.346503	16	21.5128	7	0.0147232	27.28	0	0.308174	0.018091	0.114629	0.232075	0	1	1	0	0	0	1
12019	3001892019	300189	2019	1	1	1	-0.301219	0	1	0.100215	19	20.8385	9	0.00246064	18	0	0.624953	0.181181	0.155609	0.068907	0	0	0	0	0		0
772016	3001902016	300190	2016	77	22	1	0.020926	0	1	0.172214	13	22.2254	9	0.019582	44.3	0	0.165744	0.017781	0.0782819	0.367879	0	1	1	1	0	0	0
772017	3001902017	300190	2017	77	22	1	0.023481	0	0	0.23092	14	22.538	9	0.0176699	39.98	0	0.115129	0.017166	0.070979	0.390372	0	0	1	1	0	0	0
352016	3001952016	300195	2016	35	4	4	0.03666	0	1	0.316342	21	22.0149	7	0.323113	32.16	0	0.171695	0.013391	0.151614	0.285346	1	1	1	0	0	0	1
772014	3001972014	300197	2014	77	27	14	0.048099	0	0	0.395538	13	22.3455	7	0.559169	51.65	0	0.128037	0.01069	0.06352	0.596068	0	0	1	0	0	1	1
292015	3001982015	300198	2015	29	11	0	0.02559	0	1	0.629729	12	21.4542	9	0.231232	16.52	0	0.06718	0.021491	0.139881	0.406123	1	0	0	1	1	0	0
262017	3002002017	300200	2017	26	15	15	0.025036	0	0	0.493292	18	21.2716	7	0.0381736	23.84	0	0.103888	0.019601	0.162207	0.158898	0	1	0	1	0	0	1
352014	3002012014	300201	2014	35	22	0	0.015153	0	1	0.53483	9	20.7973	8	0.00441597	24.85	0	0.157896	0.010399	0.196496	0.372011	0	0	0	0	0	0	1
402018	3002032018	300203	2018	40	17	7	0.084719	0	1	0.484949	16	22.7885	7	0.00186954	24.65	1	0.057196	0.004617	0.0664851	0.50426	0	0	0	0	0	1	1
392013	3002052013	300205	2013	39	10	3	0.050674	0	1	0.727126	14	21.2814	9	0.00378783	27.05	0	0.132887	0.017868	0.0782018	0.376803	0	1	1	0	0	1	0
392015	3002052015	300205	2015	39	10	3	0.00363	0	1	0.881127	16	21.2441	7	0.00147492	26.14	0	0.134165	0.012045	0.121898	0.335976	0	1	1	1	0	0	1
392019	3002052019	300205	2019	39	10	3	0.066502	0	0	0.825045	20	21.7095	9	0	24.89	1	0.038679	0.032494	0.0657435	0.466214	0	1	0	0	0	0	0
382015	3002082015	300208	2015	38	4	0	0.158433	0	0	0.544409	17	21.4826	9	0.125938	14.57	0	0.09147	0.072377	0.103943	0.458394	0	0	1	1	1	0	1
382016	3002082016	300208	2016	38	4	0	0.095021	0	0	0.432165	18	21.744	11	0.120137	17.84	0	0.090425	0.047863	0.0699503	0.419329	0	1	1	0	1	0	0
382019	3002082019	300208	2019	38	4	0	-0.047306	0	1	0.131732	21	22.4719	13	0.102699	22.19	0	0.134387	0.081586	0.0212468	0.672423	0	0	1	1	0		0
352013	3002102013	300210	2013	35	3	1	0.085043	0	0	0.375184	9	20.9166	7	0.00400401	39.44	1	0.094678	0.006786	0.0837053	0.372814	0	0	1	0	0	1	1
392017	3002112017	300211	2017	39	22	4	0.00633	0	1	0.293313	16	20.1746	7	0.513973	48.4	0	0.147521	0.00826	0.260048	0.133071	0	0	1	0	0		1
392019	3002132019	300213	2019	39	15	15	0.048074	0	1	0.42414	24	21.8732	5	0.101006	9.94	0	0.079003	0.006954	0.0596893	0.338281	1	1	0	1	0		1
262016	3002142016	300214	2016	26	4	2	0.054186	0	1	1.04804	13	21.1127	5	0.346205	31.21	0	0.032147	0.017114	0.332531	0.079397	1	1	0	1	1	0	1
262018	3002142018	300214	2018	26	4	2	0.056594	0	1	0.863915	15	21.3198	5	0.267764	25.93	0	0.034291	0.006989	0.266896	0.106957	0	0	1	0	0		1
742019	3002152019	300215	2019	74	22	4	0.045828	0	1	0.220801	22	22.0185	9	0.348408	25.09	0	0.115322	0.007303	0.67162	0.418245	1	1	1	0	0	0	0
392013	3002192013	300219	2013	39	27	4	0.060383	0	1	0.696825	9	20.7772	9	0.00615383	27.35	0	0.09405	0.022453	0.363913	0.227913	0	0	1	1	0	0	0
392016	3002192016	300219	2016	39	27	4	0.041551	1	0	0.678538	12	21.9256	8	0.00597807	25.11	0	0.08809	0.02301	0.260521	0.429386	1	1	1	1	0	0	1
392017	3002192017	300219	2017	39	27	4	0.070948	0	0	0.744026	13	22.3271	9	0.00276057	23.99	0	0.080203	0.025115	0.217003	0.437886	0	1	1	0	0	1	0
392016	3002202016	300220	2016	39	10	3	0.012291	0	0	0.402365	11	19.9588	5	0.00159305	50.42	0	0.125619	0.027882	0.188846	0.264359	1	0	0	0	0	0	1
382016	3002222016	300222	2016	38	12	12	0.057993	0	1	0.35555	14	22.3078	8	0.0246191	31.29	0	0.127373	0.014018	0.038831	0.247427	0	1	1	1	0	1	1
382019	3002222019	300222	2019	38	12	12	-0.413877	0	1	0.363781	17	22.5732	8	0.279111	26.4	0	0.154192	0.269929	0.0801528	0.686516	1	1	0	1	0		1
302019	3002242019	300224	2019	30	4	0	0.024279	0	1	0.497936	19	22.0075	8	0.0104451	51.08	1	0.048319	0.030305	0.14628	0.265295	0	1	1	0	1	0	1
262015	3002252015	300225	2015	26	12	12	0.05885	0	1	0.655618	22	20.7923	9	0.0087354	29.54	0	0.117403	0.01538	0.31407	0.202463	0	1	1	0	0	0	0
262016	3002252016	300225	2016	26	12	12	0.0517	1	0	0.682978	23	20.8692	9	0.00655155	19.54	0	0.109561	0.017011	0.270302	0.221156	0	1	1	1	0		0
262016	3002252016	300225	2016	26	12	12	0.0517	0	0	0.682978	23	20.8692	9	0.00655155	19.54	0	0.109561	0.017011	0.270302	0.221156	0	1	1	1	0		0
262017	3002252017	300225	2017	26	12	12	0.032118	1	0	0.658897	24	20.9145	7	0.00491366	19.54	0	0.10722	0.014868	0.239486	0.244379	1	0	1	0	1	0	1
262018	3002252018	300225	2018	26	12	12	0.008173	0	0	0.703299	25	20.863	9	0.00491366	15.43	0	0.070688	0.027897	0.232174	0.214709	1	1	1	0	0	0	0
642015	3002262015	300226	2015	64	12	12	-0.239402	0	1	11.4156	15	21.3497	8	0.00930957	24.69	0	0.004095	0.14687	0.11875	0.842534	0	0	1	0	0	0	1
352016	3002282016	300228	2016	35	22	4	-0.075691	0	0	0.225721	13	22.0912	7	0.0919618	10.47	0	0.218621	0.086736	0.299065	0.54466	0	1	1	0	0	0	1
292014	3002302014	300230	2014	29	12	12	0.085501	0	0	0.565988	12	20.3741	7	0.485657	44.72	0	0.124342	0.000859	0.284231	0.151859	1	0	0	0	0		1
652013	3002312013	300231	2013	65	15	15	0.101471	0	0	0.857336	9	19.9142	5	0.504	27.96	0	0.08351	0.004474	0.165972	0.20796	1	1	0	1	0	0	1
302018	3002342018	300234	2018	30	17	1	-0.069818	0	0	0.244995	15	20.8904	7	0.543356	33.36	1	0.177982	0.050332	0.199061	0.221969	1	0	0	0	0		1
652013	3002352013	300235	2013	65	27	14	0.069663	1	0	0.224389	20	19.6286	7	0.585881	22.65	0	0.344132	0.014077	0.0579104	0.046732	1	1	0	1	0	0	1
652014	3002352014	300235	2014	65	27	14	0.061212	0	0	0.233481	21	19.6869	7	0.563331	22.65	0	0.342953	0.005263	0.0531331	0.06027	1	0	0	1	0	0	1
652016	3002352016	300235	2016	65	27	14	0.047166	0	0	0.260369	23	19.735	7	0.157136	22.65	0	0.380665	0.005664	0.0510854	0.065566	0	0	0	1	0		1
652019	3002352019	300235	2019	65	27	14	0.048803	1	0	0.166181	26	20.3017	6	0.135627	18.99	0	0.134869	0.015152	0.136517	0.04469	0	1	0	0	0		1
482016	3002372016	300237	2016	48	4	0	0.075712	0	1	0.501848	12	22.4946	9	6.32384e-05	26.29	0	0.080445	0.02468	0.0504655	0.544059	0	0	1	0	0	1	0
482017	3002372017	300237	2017	48	4	0	0.076294	0	1	0.479678	13	22.8159	9	4.46571e-05	26.29	0	0.073872	0.021685	0.0380107	0.58598	0	0	1	0	0	1	0
352013	3002382013	300238	2013	35	27	4	0.070869	0	1	0.294317	14	20.1656	7	0.00238973	38.11	0	0.325364	0.013776	0.33792	0.129884	0	1	1	1	1		1
352017	3002382017	300238	2017	35	27	4	0.019501	0	1	0.258999	18	21.299	6	0.0389402	20.76	0	0.282147	0.029354	0.117668	0.318276	0	1	1	1	0	0	0
352018	3002382018	300238	2018	35	27	4	0.021423	0	0	0.27971	19	21.2174	9	0.0287653	20.76	0	0.137171	0.005711	0.153709	0.29503	0	0	0	0	0	0	0
642017	3002422017	300242	2017	64	27	1	0.06998	0	0	0.980877	15	21.7381	7	0.000502881	21.25	0	0.033507	0.028281	0.00255592	0.164942	0	1	1	0	0	0	1
642019	3002422019	300242	2019	64	27	1	0.006941	0	0	2.27244	17	21.6124	9	0	21.31	0	0.017413	0.351858	0.00199967	0.570825	0	0	1	1	1		0
262016	3002432016	300243	2016	26	4	0	0.02061	0	1	1.01079	15	20.5773	9	0.244824	22.82	0	0.056719	0.00905	0.290317	0.44377	1	1	0	0	0	0	0
262017	3002432017	300243	2017	26	4	0	0.034869	0	1	1.2479	16	20.5933	9	0.245669	22.74	0	0.044914	0.011969	0.259537	0.418306	0	0	1	0	0	0	0
652018	3002452018	300245	2018	65	12	12	0.036581	0	1	0.250336	17	21.1604	9	0.023383	9.48	0	0.107952	0.01455	0.176955	0.096974	0	1	0	1	0		0
382018	3002472018	300247	2018	38	5	3	-0.391069	0	0	0.526765	23	21.4257	9	0.136681	10.83	0	0.096269	0.238217	0.131398	0.206795	0	0	1	0	0		0
382018	3002522018	300252	2018	38	27	14	0.030536	0	1	0.510726	16	22.348	7	0.0857954	34.41	0	0.056764	0.011311	0.122072	0.506318	0	1	1	1	1	0	1
272013	3002542013	300254	2013	27	3	0	0.032168	0	1	0.47095	8	20.8098	9	0.142209	11.51	1	0.183693	0.011472	0.359881	0.296424	0	1	1	0	0		0
272016	3002542016	300254	2016	27	3	0	0.026218	0	1	0.520789	11	21.0827	9	0.0897433	11.91	0	0.203583	0.010478	0.189888	0.33348	0	0	0	1	0	0	0
272018	3002542018	300254	2018	27	3	0	0.006531	0	0	0.759837	13	21.1259	9	0.0876642	11.91	0	0.106033	0.011099	0.212899	0.377393	0	1	0	1	0		0
272016	3002552016	300255	2016	27	3	1	0.056934	0	1	0.357096	16	21.8649	8	0.394537	38.28	0	0.104082	0.009812	0.185306	0.269029	1	1	0	0	0	1	1
272019	3002552019	300255	2019	27	3	1	0.056417	1	0	0.525411	19	22.0951	5	0.361185	35.69	0	0.051224	0.012496	0.196079	0.309522	1	0	1	0	0		1
392014	3002562014	300256	2014	39	5	0	0.004722	0	1	0.551267	11	21.8366	9	0.215707	17.33	0	0.105904	0.048166	0.194579	0.456629	0	1	1	0	0	0	0
402019	3002592019	300259	2019	40	3	3	0.101113	0	1	0.422439	19	21.7512	9	0.00463227	35.7	0	0.050399	0.023202	0.108578	0.194196	0	0	1	0	0	0	0
772015	3002622015	300262	2015	77	12	12	0.043103	0	1	0.38419	16	21.2931	7	0.501447	49.87	0	0.05623	0.015659	0.0459634	0.608585	0	0	1	1	0	0	1
342014	3002632014	300263	2014	34	3	0	0.055222	0	1	0.464944	19	21.7083	9	0.164056	13.05	0	0.070905	0.011181	0.112409	0.417123	0	1	0	1	0	1	0
772013	3002662013	300266	2013	77	17	7	0.030013	0	1	0.447512	21	20.3944	9	0.099	44.99	0	0.121062	0.024842	0.25553	0.241624	0	0	1	1	0	0	0
772016	3002662016	300266	2016	77	17	7	0.031014	0	0	0.348784	24	22.5198	9	0.0265404	35.22	0	0.080378	0.013835	0.0704988	0.504552	0	1	1	1	0	0	0
772019	3002662019	300266	2019	77	17	7	0.003244	0	0	0.194963	27	23.0875	9	0	23.6	0	0.056248	0.091756	0.0297414	0.735324	0	1	1	1	1	0	0
132017	3002682017	300268	2017	13	6	1	0.015224	0	1	0.54582	14	20.7747	7	5.74627e-05	29.53	1	0.052877	0.22905	0.115106	0.667138	0	1	1	0	0	0	1
132018	3002682018	300268	2018	13	6	1	0.033457	0	1	1.58687	15	20.9177	6	0.00114552	29.9	1	0.030423	0.029369	0.0697672	0.677872	1	0	1	1	0		1
652016	3002712016	300271	2016	65	15	15	0.095368	0	1	0.63267	15	21.78	7	0.255837	21.34	0	0.197514	0.00795	0.0763406	0.357534	0	0	1	1	0	1	1
382017	3002722017	300272	2017	38	12	12	0.004125	0	1	0.269072	16	21.69	5	0.0485753	38.48	0	0.205725	0.024765	0.239246	0.342743	0	0	1	0	1	0	1
382018	3002722018	300272	2018	38	12	12	0.215729	0	1	0.556478	17	21.2052	7	0.00746208	37.96	0	0.142013	0.122992	0.183425	0.272617	0	1	1	1	1		1
652015	3002752015	300275	2015	65	1	1	-0.081283	0	1	0.161347	12	20.5746	7	0.0151579	27.84	0	0.502935	0.114226	0.165187	0.298813	0	1	0	0	0	0	1
652017	3002752017	300275	2017	65	1	1	0.036509	0	1	0.286315	14	20.7305	9	0.00201642	29.39	0	0.168544	0.079777	0.117098	0.296045	0	1	0	1	0	0	0
352013	3002762013	300276	2013	35	10	1	0.032539	0	1	0.381596	14	20.4381	9	0.191165	39.77	0	0.102392	0.034385	0.063869	0.265145	0	0	1	0	0		0
352016	3002762016	300276	2016	35	10	1	0.016732	0	1	0.33748	17	20.6935	9	0.573555	39.77	0	0.153266	0.010141	0.230498	0.362183	1	0	0	0	0		0
382016	3002792016	300279	2016	38	22	1	0.033589	0	0	0.478072	18	21.7433	9	0.26645	21.56	0	0.089684	0.010117	0.139412	0.398235	1	1	0	1	0	0	0
382018	3002792018	300279	2018	38	22	1	-0.340068	0	0	0.517728	20	21.6221	9	0.21083	16.56	0	0.072781	0.209006	0.15355	0.638784	0	1	0	1	0	0	0
722016	3002802016	300280	2016	72	22	1	0.002704	0	1	0.309322	14	20.5301	9	0	26.17	0	0.195932	0.006319	0.264299	0.232108	0	0	1	0	0	0	0
392017	3002822017	300282	2017	39	15	15	0.012639	0	0	0.498328	14	21.6813	7	0.0876814	20.98	0	0.100939	0.043979	0.0238073	0.088146	0	0	1	1	0	1	1
742017	3002842017	300284	2017	74	22	7	0.046452	0	1	0.59678	15	23.1142	6	0.0582014	21.78	0	0.129247	0.008294	0.0873529	0.635307	0	1	1	0	0	1	1
632018	3002882018	300288	2018	63	4	4	0.058445	0	1	0.265977	20	21.267	7	0.130251	36.25	0	0.181023	0.003108	0.091375	0.202486	0	1	0	0	0		1
272018	3002892018	300289	2018	27	15	15	0.035946	0	0	0.378666	21	21.2709	7	0.00644848	29.71	0	0.116233	0.014901	0.34975	0.168746	0	1	1	1	1	0	1
272018	3002892018	300289	2018	27	15	15	0.035946	0	0	0.378666	21	21.2709	7	0.00644848	29.71	0	0.116233	0.014901	0.34975	0.168746	0	1	1	1	0	0	1
862019	3002912019	300291	2019	86	15	15	0.034719	0	1	0.18621	17	21.9122	9	0.0667628	17.61	0	0.122785	0.605629	0.000447409	0.057133	1	1	1	1	0		0
352017	3002932017	300293	2017	35	3	1	0.005742	0	0	0.537408	13	21.6433	5	0	42.19	0	0.11317	0.005321	0.110741	0.641709	1	0	0	0	0	0	1
272017	3002942017	300294	2017	27	5	0	0.099446	0	1	0.398002	24	22.0234	7	0.0063173	33.44	0	0.110465	0.022472	0.0902087	0.323011	0	1	0	1	0	1	1
642014	3002952014	300295	2014	64	22	7	0.159225	0	1	0.515365	8	20.6442	5	0.199053	18.5	0	0.194132	0.020908	0.0130052	0.137607	0	1	1	1	0	1	1
652019	3002992019	300299	2019	65	11	5	-0.395093	0	1	0.329324	18	21.074	9	0.0254396	17.65	0	0.117048	0.205634	0.012132	0.642084	0	1	1	1	0		0
652014	3003002014	300300	2014	65	11	5	0.072558	0	0	0.598357	12	20.944	9	0.436919	43.1	1	0.115251	0.010392	0.0785371	0.403303	1	0	1	1	0	0	0
652015	3003002015	300300	2015	65	11	5	0.048822	0	0	0.44048	13	21.2043	9	0.435206	43.1	0	0.126912	0.012143	0.0486017	0.509828	0	0	0	0	0	0	0
652016	3003002016	300300	2016	65	11	5	0.011205	0	0	0.121843	14	21.9816	8	0.00181728	47.73	0	0.196507	0.031728	0.0198699	0.378595	0	0	1	1	0	0	1
392014	3003012014	300301	2014	39	27	14	0.029117	0	1	0.529322	9	21.2773	9	0.393521	25.66	0	0.062136	0.011816	0.491004	0.547377	0	0	1	1	0	0	1
392018	3003032018	300303	2018	39	27	14	0.047023	0	1	0.721155	13	21.9025	5	0.010485	11.25	0	0.050123	0.022986	0.260092	0.402663	0	1	0	0	0	0	1
362017	3003042017	300304	2017	36	22	0	0.06777	0	1	0.309638	10	21.4519	9	0.0269234	40.36	0	0.143543	0.011431	0.242266	0.128629	0	0	1	0	0		0
392017	3003082017	300308	2017	39	4	0	0.020679	0	1	0.301802	12	22.7787	9	0.00841871	20.97	0	0.104327	0.013005	0.148796	0.487087	0	1	1	1	0	1	1
632016	3003102016	300310	2016	63	27	4	0.051273	0	1	0.560049	15	21.9024	9	0.0426262	8.38	0	0.093581	0.003745	0.0387932	0.273704	0	0	1	1	0	1	0
632017	3003102017	300310	2017	63	27	4	0.047677	0	1	0.567319	16	22.2388	9	0.0398346	7.49	0	0.09039	0.00237	0.054105	0.218209	0	1	0	1	0	1	0
632018	3003102018	300310	2018	63	27	4	-0.79285	0	0	1.0271	17	21.6438	8	0.0378428	7.59	0	0.085323	0.487985	0.0851353	0.392163	0	0	0	1	0	1	1
652016	3003112016	300311	2016	65	27	14	-0.298025	0	1	0.588706	16	20.8419	7	0.402011	39.46	0	0.232334	0.196139	0.15728	0.279975	0	1	1	1	0	0	1
642016	3003152016	300315	2016	64	15	15	0.053569	0	1	0.178311	12	23.0652	9	0.180341	15.99	0	0.184717	0.006953	0.0103652	0.184898	0	1	1	0	1	0	0
352016	3003162016	300316	2016	35	17	3	0.044539	0	1	0.264205	10	22.1418	9	0.0521487	48.46	0	0.146623	0.016928	0.150262	0.165921	0	1	0	0	0	1	0
352014	3003182014	300318	2014	35	15	15	0.045717	0	0	0.126316	13	20.4993	9	0.219404	25.03	0	0.355471	0.016119	0.257773	0.091036	0	0	0	1	0	0	0
652016	3003242016	300324	2016	65	15	15	0.087272	0	0	0.31838	19	22.6511	7	0.368453	33.93	0	0.168448	0.018009	0.0459032	0.253546	0	0	0	0	0	0	1
652019	3003242019	300324	2019	65	15	15	0.033075	0	0	0.418512	22	22.7971	6	0.0171744	32.68	0	0.114919	0.029771	0.0535337	0.327555	0	0	0	1	0	0	1
652014	3003302014	300330	2014	65	12	12	0.021552	0	1	0.368028	17	20.2403	8	0.0257094	29.13	0	0.186962	0.017454	0.188191	0.291563	0	1	1	1	0		1
652019	3003302019	300330	2019	65	12	12	0.008561	0	0	0.435681	22	20.2094	7	0.00145737	25.61	0	0.101883	0.028228	0.163169	0.377919	0	1	1	1	0		1
352015	3003342015	300334	2015	35	4	4	0.025162	0	0	0.285429	12	21.4739	7	0.000401181	23.19	0	0.178326	0.030013	0.0965377	0.380686	0	0	1	1	0	1	1
822014	3003382014	300338	2014	82	6	4	0.05449	0	1	0.349791	14	20.594	5	0.356437	25.89	0	0.205424	0.013318	0.164636	0.129103	0	0	1	0	0	0	1
822018	3003382018	300338	2018	82	6	4	0.034975	0	1	0.483319	18	21.8246	11	0.199526	15.64	0	0.206917	0.03804	0.10458	0.251211	0	1	1	1	0	1	0
822019	3003382019	300338	2019	82	6	4	-0.284764	0	1	0.681181	19	21.5055	8	0.148034	11.8	0	0.250777	0.189268	0.0869858	0.331277	0	1	1	1	0	1	1
652018	3003392018	300339	2018	65	22	7	0.048448	0	1	0.320624	12	22.5726	10	0.0559084	17.54	0	0.07369	0.007333	0.0991566	0.268841	0	1	0	1	0	1	1
382015	3003402015	300340	2015	38	27	0	-0.087796	0	1	0.411932	15	20.672	8	0.0140381	22.56	0	0.114578	0.05242	0.174559	0.163588	0	0	1	1	0		1
382019	3003402019	300340	2019	38	27	0	0.009007	0	0	0.551519	19	21.9281	8	0.193112	19.14	0	0.043197	0.010272	0.0988174	0.565101	1	0	0	1	0	0	1
382016	3003412016	300341	2016	38	11	3	0.100703	0	1	0.645198	14	20.8493	5	0.00271431	40.91	0	0.154845	0.026839	0.199336	0.120665	0	1	0	0	0		1
642016	3003432016	300343	2016	64	4	0	0.039276	0	1	0.461058	13	22.3438	9	0.0972805	23.66	0	0.036267	0.01858	0.0310492	0.203755	0	0	1	0	0	0	0
332015	3003452015	300345	2015	33	6	4	0.023201	0	1	0.215706	20	20.7943	7	0.303965	20.26	0	0.167232	0.003935	0.185972	0.214447	0	0	1	1	0	1	1
332017	3003452017	300345	2017	33	6	4	-0.054617	0	0	0.14851	22	20.7408	6	0.261755	20.55	0	0.252277	0.043407	0.209477	0.236107	1	1	0	0	0	0	1
332019	3003452019	300345	2019	33	6	4	0.081869	0	1	0.211616	24	20.183	7	0	20	0	0.220305	0.294295	0.192386	0.139129	0	0	1	1	0		1
832019	3003472019	300347	2019	83	17	7	0.129479	0	1	0.372154	15	22.7425	6	0.339993	23.65	0	0.124725	0.012186	0.0334858	0.266972	0	0	0	0	0	1	1
652014	3003482014	300348	2014	65	27	14	0.058354	0	1	0.387857	12	20.281	9	0.315895	24.27	0	0.363342	0.0323	0.00893213	0.248358	0	1	0	1	0	0	0
392015	3003532015	300353	2015	39	15	15	0.049173	0	1	0.282926	15	21.0759	6	0.379984	35.75	0	0.2178	0.01658	0.0729173	0.183896	0	1	1	1	1	0	1
392017	3003532017	300353	2017	39	15	15	0.040855	0	1	0.268792	17	21.8399	7	0.362044	34.09	0	0.24009	0.000956	0.0433701	0.263669	1	0	0	0	0	1	1
402017	3003542017	300354	2017	40	22	1	0.011423	1	0	0.323793	24	19.8068	6	0.00314765	52.35	0	0.375734	0.006998	0.302616	0.130056	1	0	0	0	0		1
402018	3003542018	300354	2018	40	22	1	0.045256	0	0	0.344586	25	19.7802	7	0.514899	51.18	0	0.181033	0.024236	0.305382	0.081343	1	0	0	0	0		1
402019	3003542019	300354	2019	40	22	1	0.071594	0	1	0.418226	26	19.8676	7	0.00243197	49.72	0	0.207342	0.03509	0.268464	0.096357	0	1	1	1	0		1
772014	3003552014	300355	2014	77	2	0	0.051648	0	1	0.463899	13	21.9776	9	0.00386019	27.18	0	0.060695	0.022738	0.0597856	0.547901	0	1	0	0	0	0	0
772016	3003552016	300355	2016	77	2	0	0.052657	0	0	0.407298	15	22.6725	9	0.242165	23.87	0	0.079968	0.011003	0.0541461	0.561903	0	1	0	0	0	0	0
772016	3003552016	300355	2016	77	2	0	0.052657	0	1	0.407298	15	22.6725	9	0.242165	23.87	0	0.079968	0.011003	0.0541461	0.561903	0	1	1	1	0	0	0
352019	3003582019	300358	2019	35	6	4	0.010525	0	1	0.426236	17	22.2262	11	0.0192155	37.48	0	0.057722	0.019652	0.197744	0.462798	1	1	0	1	0		0
652017	3003592017	300359	2017	65	27	0	0.035493	0	1	0.360358	12	21.7746	9	0	31.49	0	0.121538	0.009991	0.0163888	0.222787	0	0	0	1	0	0	0
402018	3003602018	300360	2018	40	17	7	0.051834	0	0	0.332337	12	21.6878	9	0.20527	22.81	0	0.051931	0.05886	0.0244062	0.17706	0	0	0	1	0		0
272018	3003632018	300363	2018	27	1	1	0.025476	0	0	0.270861	13	22.199	9	0.263749	15.76	0	0.126587	0.020912	0.27347	0.340895	1	1	1	1	1	0	0
652017	3003662017	300366	2017	65	3	1	0.046635	0	1	0.432354	21	22.0376	9	0.401501	25.78	0	0.097757	0.013575	0.0243398	0.199655	1	0	0	1	0	1	0
352016	3003682016	300368	2016	35	3	1	0.043012	0	0	0.385835	11	21.2841	9	0.14837	35.48	0	0.184732	0.010763	0.138367	0.254856	1	0	0	0	0	0	0
352019	3003682019	300368	2019	35	3	1	0.034478	0	1	0.431258	14	21.3977	9	0.00548056	29.93	0	0.055653	0.087974	0.116253	0.50891	0	0	1	0	0	0	0
402015	3003712015	300371	2015	40	3	0	0.119595	0	1	0.37842	17	20.1462	8	0.413569	37.88	0	0.167322	0.095622	0.331995	0.082934	0	0	1	0	0	0	1
402017	3003712017	300371	2017	40	3	0	0.099786	0	0	0.377277	19	20.2983	9	0.0470714	37.88	0	0.130019	0.017911	0.271644	0.079348	0	1	0	0	0		0
392017	3003732017	300373	2017	39	22	1	0.081304	0	1	0.446777	11	21.9139	7	0.00709739	41.59	0	0.11707	0.014012	0.169919	0.308802	0	0	1	0	0	1	1
772016	3003882016	300388	2016	77	5	3	0.02714	0	1	0.270028	19	22.4128	8	0.0205743	38.2	0	0.107657	0.007846	0.0426386	0.695716	0	1	1	0	0	0	1
772018	3003882018	300388	2018	77	5	3	0.03063	0	1	0.39491	21	23.0403	8	0.0148132	39.63	0	0.034775	0.003592	0.0221349	0.747079	0	0	1	1	0	1	1
772019	3003882019	300388	2019	77	5	3	0.023874	0	1	0.288371	22	23.3946	9	0.00813435	32.45	0	0.034963	0.004533	0.0157947	0.741021	0	0	1	1	0	1	0
392016	3003892016	300389	2016	39	27	14	0.09313	0	1	0.707693	15	21.2226	9	0.639445	25.51	0	0.111338	0.030885	0.273603	0.403488	0	1	1	0	0	1	0
392017	3003892017	300389	2017	39	27	14	0.057979	0	1	0.860053	16	21.3106	9	0.642226	25.81	0	0.122791	0.003418	0.192172	0.417669	1	0	1	0	0	0	0
392018	3003902018	300390	2018	39	22	4	0.046928	0	1	0.686256	21	20.8492	6	0.365281	34.75	0	0.060504	0.019817	0.185565	0.219155	0	0	0	1	0		0
382018	3003912018	300391	2018	38	4	0	0.047799	0	1	0.422706	17	21.4577	9	0	45.39	0	0.082407	0.023585	0.160969	0.313111	0	0	1	0	0		0
642016	3003922016	300392	2016	64	15	15	-0.185414	0	1	0.939341	15	21.0853	8	0.00112323	32.36	0	0.067299	0.182017	0.103137	0.573824	0	1	1	0	0	0	1
392018	3003942018	300394	2018	39	22	4	0.113886	0	1	0.370618	13	20.9014	9	0.149862	43.86	0	0.066951	0.021506	0.212981	0.103012	0	1	0	0	0	1	0
352018	3003962018	300396	2018	35	1	1	0.120647	0	1	0.469308	24	21.4109	6	0.0571549	53.8	0	0.102342	0.022163	0.148862	0.214494	1	1	0	0	0	0	1
352019	3003962019	300396	2019	35	1	1	0.13232	0	1	0.489153	25	21.4471	7	0.0571549	53.8	0	0.097689	0.005601	0.13684	0.158817	0	0	1	0	0	0	1
262019	3003982019	300398	2019	26	12	12	0.055437	0	0	0.319915	17	22.2773	9	0.00541719	33.46	0	0.104376	0.034172	0.185087	0.477042	0	1	1	0	1	1	0
652017	3003992017	300399	2017	65	5	2	-0.043562	0	1	0.607696	11	20.089	7	0.402407	40.24	0	0.194903	0.069767	0.0361227	0.211328	0	0	0	1	0		1
352017	3004002017	300400	2017	35	27	14	0.111506	0	1	0.659503	13	20.4009	7	0.0578127	34.05	0	0.103722	0.029458	0.0660953	0.31613	0	0	1	0	0	1	1
352018	3004022018	300402	2018	35	22	7	0.00977	0	0	0.476459	24	21.1275	8	0	57.52	1	0.07081	0.047909	0.293293	0.587422	0	0	0	0	0		1
392018	3004082018	300408	2018	39	27	0	0.155959	0	1	0.441862	26	22.8618	8	0.0262341	37.02	0	0.077434	0.018273	0.226379	0.172515	0	1	1	0	0	1	1
872018	3004132018	300413	2018	87	6	4	0.076587	0	1	0.797652	13	23.2174	7	0	67.91	0	0.047776	0.035178	0.0170919	0.531494	0	1	1	1	0	1	1
402019	3004172019	300417	2019	40	27	1	0.322952	0	0	0.88001	23	20.3381	5	0.172442	13.87	0	0.075835	0.171631	0.22779	0.240843	0	1	1	0	0	0	1
642018	3004182018	300418	2018	64	15	15	0.169601	0	0	0.405148	10	22.9013	7	0.229455	17.4	0	0.158338	0.046693	0.00245041	0.397897	0	1	1	0	0	1	1
652018	3004192018	300419	2018	65	15	15	-0.505671	0	0	0.45718	13	20.9413	7	0.279044	20.32	0	0.063833	0.310707	0.113172	0.323928	0	0	0	1	0		1
342017	3004202017	300420	2017	34	22	0	0.03527	0	1	0.379877	16	21.4096	9	0.295878	12.87	0	0.130714	0.019916	0.10476	0.261013	1	0	0	1	0	0	0
342019	3004202019	300420	2019	34	22	0	0.054576	0	1	0.460909	18	21.7535	9	0.174114	10.7	0	0.051397	0.013268	0.100761	0.356502	0	0	0	1	0	1	0
382018	3004232018	300423	2018	38	4	0	0.065757	0	1	0.4424	15	22.6477	7	0.244283	26.95	0	0.100099	0.018738	0.0262703	0.579097	0	1	1	1	0	0	1
372017	3004242017	300424	2017	37	27	4	0.053961	0	1	0.385331	12	20.9291	12	0.004739	21.99	0	0.244084	0.014395	0.221722	0.264621	0	0	1	0	0	1	0
352016	3004252016	300425	2016	35	3	1	0.033754	0	0	0.2332	14	21.4617	7	0.000493859	43.22	0	0.143029	0.033109	0.151267	0.285893	0	0	0	1	0	1	1
352017	3004252017	300425	2017	35	3	1	0.0379	0	1	0.31083	15	21.6825	7	0.00915925	40.81	0	0.119375	0.007194	0.124583	0.387461	0	0	0	1	0	1	1
272017	3004362017	300436	2017	27	11	0	0.045576	0	0	0.402084	16	20.4174	9	0.00100497	24.73	0	0.309064	0.081142	0.149166	0.250413	0	1	0	0	0	0	0
262017	3004372017	300437	2017	26	3	0	0.038561	0	1	0.272403	22	21.8507	9	0.0237264	43.64	0	0.082183	0.02695	0.0714525	0.548742	0	0	0	0	0	0	0
262018	3004372018	300437	2018	26	3	0	0.072708	0	1	0.437714	23	22.0872	9	0.44984	43.64	0	0.046306	0.038037	0.0902945	0.572933	1	0	0	1	0	0	0
652017	3004402017	300440	2017	65	3	1	0.06659	0	1	0.326266	11	21.3242	8	0.00751038	50.47	0	0.207721	0.01055	0.0679281	0.288189	1	1	0	1	0	0	1
352018	3004432018	300443	2018	35	4	2	0.0633	0	0	0.429627	12	21.3319	9	0.00901111	43.13	0	0.037581	0.03021	0.247422	0.054688	0	0	0	0	0	0	0
382019	3004472019	300447	2019	38	22	7	0.09317	0	1	0.421036	18	21.119	7	0.532233	53.21	0	0.132762	0.111151	0.0996861	0.261057	0	1	0	1	0	0	1
392017	3004552017	300455	2017	39	15	15	0.087764	0	1	0.360689	10	20.5219	9	0.0239286	36.26	0	0.143869	0.001873	0.134506	0.140681	0	1	0	1	0	1	0
392019	3004602019	300460	2019	39	27	1	-0.164962	0	0	0.384565	17	20.5075	7	0	30.6	1	0.097421	0.107877	0.391826	0.350602	0	0	1	1	0		1
352017	3004612017	300461	2017	35	17	1	0.03935	0	1	0.399932	14	20.9551	9	0.313564	20.15	0	0.209892	0.021209	0.0558076	0.649436	0	1	1	0	0	1	0
272017	3004632017	300463	2017	27	3	1	0.113989	0	1	0.549787	23	21.9995	8	0.19566	12.2	0	0.094065	0.010395	0.237454	0.270744	0	1	1	1	0	1	1
522018	3004642018	300464	2018	52	27	1	0.001202	0	1	0.244837	24	21.7896	7	0.0571574	51.16	0	0.060306	0.025073	0.146591	0.820489	0	1	0	1	0		1
402017	3004662017	300466	2017	40	22	0	0.014173	0	1	0.255273	21	21.3051	9	0.401414	29.06	0	0.164511	0.022387	0.103052	0.216634	0	0	1	1	1		0
652018	3004692018	300469	2018	65	12	12	0.037346	0	1	0.514122	21	21.0418	9	0.233818	30.02	0	0.109619	0.004866	0.0119393	0.649625	0	0	1	1	0	0	0
652019	3004692019	300469	2019	65	12	12	-0.11383	0	0	0.48815	22	20.9944	9	0.187732	26.23	0	0.135024	0.091185	0.00880748	0.723328	1	0	0	0	0	0	0
342018	3004702018	300470	2018	34	3	1	0.11185	0	1	0.461078	25	21.1473	9	0.0780715	28.5	0	0.073847	0.018319	0.127673	0.258091	0	1	0	0	0	1	0
352017	3004712017	300471	2017	35	3	1	0.010336	0	0	0.25783	12	21.7762	7	0.326179	32.29	0	0.172809	0.042251	0.272466	0.399215	1	0	0	1	1	1	1
352019	3004712019	300471	2019	35	3	1	0.009443	0	1	0.301602	14	21.3109	7	0.336451	33.55	0	0.130741	0.137004	0.431975	0.302612	0	0	0	1	1		1
342019	3004732019	300473	2019	34	3	0	0.012313	0	1	0.779078	15	22.3239	9	0.0141366	28.79	0	0.111297	0.007101	0.209667	0.539916	0	1	1	1	0	0	0
392019	3004792019	300479	2019	39	4	2	0.03707	0	1	0.503438	15	20.6554	9	0	37.36	0	0.099691	0.009123	0.079676	0.277256	0	1	1	0	1		0
262019	3004812019	300481	2019	26	3	0	0.148216	0	1	0.696683	17	20.6994	7	0.0105382	46.39	0	0.033056	0.019861	0.253979	0.110484	0	0	1	0	0	0	1
352019	3004862019	300486	2019	35	3	0	0.038406	0	1	0.311504	24	21.5835	7	0.00852506	22.92	0	0.086278	0.005202	0.144902	0.405493	0	1	0	0	0		1
322017	3004892017	300489	2017	32	0	0	0.018914	0	1	0.217221	11	20.3111	8	0.00895317	27.33	0	0.162418	0.019911	0.551463	0.295309	0	0	1	0	0	0	1
382019	3004902019	300490	2019	38	6	4	0.028078	0	1	0.457675	10	21.8687	9	0.0100461	38.13	0	0.079085	0.008769	0.09009	0.42658	0	1	0	0	0		0
652018	3004962018	300496	2018	65	15	15	0.064087	0	1	0.562507	10	21.6802	9	0.35608	35.22	0	0.127868	0.01256	0.028141	0.40401	1	1	1	1	0	0	0
272019	3004972019	300497	2019	27	5	0	0.118222	0	1	0.52163	17	21.6772	7	0.00300287	26.26	0	0.070523	0.019243	0.215675	0.411548	0	1	0	1	0	0	1
382019	3005102019	300510	2019	38	1	1	-0.307985	1	0	0.237136	13	22.0862	9	0.0609085	24.6	0	0.112748	0.20378	0.263476	0.242073	1	0	0	0	1	0	0
12018	3005112018	300511	2018	1	12	12	0.032054	0	1	0.474406	21	22.0823	7	0.561336	39.4	0	0.053311	0.010305	0.609447	0.596676	0	1	0	0	0	0	1
392018	3005162018	300516	2018	39	10	3	0.033278	0	1	0.339521	17	21.042	11	0	58.25	1	0.054313	0.049151	0.150343	0.127417	0	1	1	1	0		1
482018	3005172018	300517	2018	48	10	3	0.019207	0	0	0.399674	24	20.9561	7	0.540176	52.94	0	0.092454	0.01389	0.150254	0.477555	0	1	0	0	0		1
652019	3005202019	300520	2019	65	5	3	0.046422	0	1	0.579384	19	21.72	9	0.252246	27.49	0	0.058586	0.020942	0.026023	0.411901	1	1	0	1	0		0
262018	3005222018	300522	2018	26	22	0	0.094009	0	1	0.467462	17	20.3843	5	0.413153	39.33	0	0.073447	0.013963	0.187509	0.092804	0	1	1	1	0		1
652018	3005332018	300533	2018	65	27	14	0.055025	0	1	0.16062	10	21.3174	7	0.555213	43.3	0	0.115809	0.024748	0.0019316	0.133426	1	1	1	0	0	0	1
512018	3005382018	300538	2018	51	27	14	0.047741	0	1	2.09001	16	20.2451	7	0.409874	25.67	0	0.026238	0.012387	0.0202604	0.300828	0	1	0	1	1		1
512019	3005382019	300538	2019	51	27	14	0.045835	0	0	1.95566	17	20.6333	7	0.411055	25.7	0	0.021276	0.010202	0.0181117	0.490998	0	1	1	1	1		1
392018	3005432018	300543	2018	39	27	14	0.042582	0	0	1.14813	17	20.769	7	0.261225	22.58	1	0.050356	0.027878	0.173772	0.367028	1	0	0	0	0		1
392018	3005462018	300546	2018	39	27	14	0.098786	0	1	0.550038	23	20.811	9	0.0614623	39.27	0	0.078694	0.00926	0.0158325	0.325507	0	1	1	1	1	0	0
652019	3005502019	300550	2019	65	17	7	0.043395	0	0	0.462669	9	20.6752	7	0.0878845	53.74	0	0.143834	0.00342	0.0901745	0.338983	0	1	0	1	0	0	1
352019	3005622019	300562	2019	35	27	0	0.030453	0	1	0.900202	17	20.7047	7	0.0744989	45.26	0	0.052952	0.006772	0.142571	0.421321	0	1	1	0	0		1
362018	3005802018	300580	2018	36	22	1	0.093616	0	1	0.439111	21	21.2516	5	0	56.37	1	0.091474	0.011958	0.356628	0.183843	0	1	0	1	0	0	1
272019	3005832019	300583	2019	27	4	0	0.016419	0	0	0.323307	9	21.8176	7	0.0437617	36.93	0	0.082559	0.017559	0.376346	0.368398	1	1	1	0	0		1
362019	3005852019	300585	2019	36	22	7	0.026775	0	0	0.469217	18	20.4856	7	0.0480658	36.35	0	0.106728	0.038117	0.189732	0.366369	0	0	0	1	1		1
652019	3005972019	300597	2019	65	1	1	0.038269	0	1	0.460724	34	20.8118	11	0.105469	20	0	0.070665	0.004229	0.0545989	0.264562	0	1	0	0	0		0
292018	3005992018	300599	2018	29	27	1	0.114171	0	1	1.04836	15	21.3035	9	0.211718	29.82	0	0.033344	0.019994	0.222707	0.209417	0	1	1	1	1	0	0
392018	3006022018	300602	2018	39	27	14	0.088623	0	1	0.707679	25	21.351	7	0.0360928	50.69	0	0.078132	0.028446	0.152656	0.381029	0	0	0	1	0	1	1
652019	3006032019	300603	2019	65	5	3	0.033239	0	1	0.373064	23	22.0328	9	0.014412	23.37	0	0.063219	0.013936	0.0474445	0.351901	0	0	1	1	0		0
722018	3006122018	300612	2018	72	15	15	0.043042	0	0	0.737816	11	20.0311	7	0.0101856	37.5	0	0.069984	0.099824	0.0138906	0.162603	0	1	1	0	0		1
722019	3006122019	300612	2019	72	15	15	0.010729	1	1	0.580384	12	20.2295	6	0	37.5	0	0.062885	0.072281	0.00837669	0.25357	0	1	0	0	0		0
392019	3006282019	300628	2019	39	11	3	0.255899	0	1	0.515684	18	22.2975	9	0.473705	21.35	0	0.022326	0.028151	0.0192776	0.089367	0	1	1	0	0	1	1
262019	3006552019	300655	2019	26	22	4	0.02929	0	1	0.580802	18	20.9865	9	0.03726	23.21	0	0.075832	0.011945	0.276686	0.520017	0	1	0	0	0	1	0
722019	3006622019	300662	2019	72	15	15	0.106156	0	1	2.12898	14	21.2446	9	0.313795	35.85	0	0.045144	0.010085	0.00593331	0.412807	1	1	1	1	0	1	0
772019	3006642019	300664	2019	77	22	0	0.047813	0	1	0.309657	22	22.5548	8	0.24078	30.1	0	0.059446	0.018787	0.0543165	0.427536	0	1	1	1	1	0	1
652019	3006782019	300678	2019	65	3	1	0.041756	0	1	0.423993	18	20.5718	9	0.0129984	33.51	0	0.059992	0.01422	0.0231503	0.310111	1	1	1	1	0		0
392019	3006912019	300691	2019	39	27	0	0.044739	0	1	0.746965	14	21.217	9	0.159787	10.74	0	0.043008	0.010902	0.197297	0.447359	0	0	0	1	0	0	0
772019	3006922019	300692	2019	77	5	3	0.037914	0	0	0.244842	8	21.7055	9	0.209591	20.96	0	0.027816	0.009928	0.0393957	0.61448	0	0	0	1	0	0	0
362019	3006952019	300695	2019	36	17	7	0.096589	0	1	0.252169	17	21.5197	7	0	36.13	0	0.054918	0.020569	0.085836	0.15462	0	1	1	0	0		1
392019	3006982019	300698	2019	39	17	0	0.014121	0	0	0.603318	22	20.4717	9	0.00459188	30.75	0	0.057296	0.023274	0.080732	0.432147	0	1	1	0	0		0
352019	3007072019	300707	2019	35	22	1	0.041719	0	1	0.457701	11	20.5965	5	0.385269	22.37	0	0.110555	0.040573	0.262846	0.25353	0	1	1	0	0		1
392019	3007262019	300726	2019	39	6	0	0.156572	0	0	0.427593	26	21.4033	7	0.422796	35.19	0	0.082302	0.017989	0.110894	0.089644	0	1	1	0	0	0	1
742019	3007322019	300732	2019	74	3	3	0.065991	0	1	0.381864	12	22.1426	9	0.00131992	32.67	0	0.083806	0.018284	0.0896157	0.451374	0	1	0	0	0	0	0
562014	6000042014	600004	2014	56	27	4	0.104467	0	1	0.499163	14	23.1279	11	4.34783e-06	61.96	1	0.082471	0.013546	0.590037	0.200229	0	0	0	1	0	0	0
312011	6000052011	600005	2011	31	10	3	0.009874	0	1	1.05159	14	25.2887	11	7.72753e-07	65.32	0	0.026026	0.007767	0.631745	0.613008	0	0	0	1	0	1	0
312013	6000052013	600005	2013	31	10	3	0.00466	0	1	0.946184	16	25.2737	11	7.72753e-07	67.324	1	0.031767	0.003905	0.622031	0.607839	0	1	1	1	0	1	0
462010	6000082010	600008	2010	46	15	15	0.035599	0	1	0.180313	11	23.5471	11	0	59.52	0	0.13982	0.004477	0.233086	0.529925	0	0	0	0	0	0	0
442018	6000112018	600011	2018	44	15	15	0.005967	0	0	0.421031	24	26.7233	12	0	32.28	0	0.024922	0.019764	0.610541	0.747705	0	0	0	1	0	1	1
542012	6000122012	600012	2012	54	5	3	0.073942	1	1	0.196089	16	23.1511	9	0	31.46	1	0.035479	0.014006	0.0555129	0.354144	0	0	1	0	0	0	0
542015	6000122015	600012	2015	54	5	3	0.079687	0	0	0.199906	19	23.2198	9	0	31.63	1	0.036718	0.002178	0.0782943	0.26637	0	1	0	1	0	0	0
552018	6000172018	600017	2018	55	4	0	0.034165	0	1	0.238375	16	23.7923	11	0	43.58	1	0.03572	0.014965	0.472648	0.418632	0	0	0	1	0	0	0
552013	6000182013	600018	2013	55	12	12	0.070822	1	1	0.317817	25	25.2075	9	0	40.8	1	0.076394	0.003331	0.394203	0.36974	1	1	0	1	0	1	0
312009	6000192009	600019	2009	31	12	12	0.030303	0	0	0.73779	9	26.0273	10	0	73.97	1	0.03096	0.034609	0.574049	0.496779	0	1	1	1	1	1	1
312013	6000192013	600019	2013	31	12	12	0.026648	0	1	0.83731	13	26.1468	10	2.78295e-05	79.71	0	0.036274	0.01579	0.380372	0.470301	0	1	0	1	1	1	1
312019	6000192019	600019	2019	31	12	12	0.039658	0	1	0.859921	19	26.5511	11	0.000136596	50.73	0	0.019142	0.02247	0.434104	0.436993	0	0	1	1	0	1	1
542009	6000202009	600020	2009	54	3	3	0.020347	0	1	0.0945632	9	23.8122	9	0	45.03	0	0.049677	0.007058	0.547753	0.734866	0	0	1	1	0	0	0
542013	6000202013	600020	2013	54	3	3	0.011228	0	1	0.0863095	13	24.2885	11	0	45.09	1	0.058518	0.007833	0.472431	0.802327	0	0	1	0	0	0	0
542019	6000202019	600020	2019	54	3	3	0.03007	0	1	0.130831	19	24.6113	11	0	45.09	1	0.022908	0.007869	0.290625	0.750033	0	0	1	0	0		0
312012	6000222012	600022	2012	31	4	2	-0.072089	0	1	1.37786	12	24.6973	9	0	39.59	0	0.029135	0.036385	0.633332	0.757358	0	0	0	0	0	0	0
552011	6000262011	600026	2011	55	12	12	0.020911	0	1	0.238241	17	24.6666	9	0	46.36	1	0.029961	0.014018	0.645688	0.528161	0	1	0	0	0	1	0
552013	6000262013	600026	2013	55	12	12	-0.038777	0	1	0.193602	19	24.7981	13	0	46.36	0	0.040796	0.026564	0.746662	0.62252	0	1	0	1	0	1	1
552016	6000262016	600026	2016	55	12	12	0.033696	0	1	0.22415	22	24.7841	11	0	38.12	1	0.056302	0.01898	0.56752	0.527366	0	0	0	1	0	0	1
552019	6000262019	600026	2019	55	12	12	0.01047	0	1	0.210809	25	24.9105	9	0	38.12	1	0.060381	0.008842	0.726284	0.557005	0	0	0	1	0	0	1
442015	6000272015	600027	2015	44	4	2	0.050712	0	1	0.343639	21	26.0543	12	0	46.84	0	0.028096	0.009688	0.657625	0.729503	0	1	0	0	0	0	0
72013	6000282013	600028	2013	7	15	15	0.051613	0	1	2.08278	13	27.9552	15	1.11525e-07	73.49	0	0.025543	0.01143	0.484191	0.549315	0	1	0	0	0	1	0
72016	6000282016	600028	2016	7	15	15	0.039483	0	1	1.28847	16	28.0356	10	1.07375e-07	70.86	1	0.044119	0.006374	0.460823	0.444468	0	1	0	1	0	1	1
72018	6000282018	600028	2018	7	15	15	0.050423	0	1	1.81572	18	28.0962	11	1.07375e-07	68.31	1	0.0291	0.003686	0.387998	0.461374	0	0	0	1	0	1	0
562009	6000292009	600029	2009	56	27	4	0.005848	0	1	0.59157	14	25.2744	12	0	50.24	0	0.032368	0.051579	0.667043	0.860053	0	1	1	1	0	1	0
542009	6000332009	600033	2009	54	11	5	0.073331	0	0	0.166996	10	23.2092	9	0	36.16	0	0.028907	0.044694	0.462288	0.339462	0	0	1	1	0	1	0
542016	6000332016	600033	2016	54	11	5	0.049381	0	1	0.140744	17	23.6116	11	0	36.16	1	0.025009	0.00393	0.852631	0.431766	0	0	0	0	0	0	0
542010	6000352010	600035	2010	54	10	3	0.06653	0	1	0.160813	10	22.517	9	0	40.37	0	0.027107	0.025333	0.40659	0.471792	0	0	0	1	0	1	0
542016	6000352016	600035	2016	54	10	3	0.043542	1	1	0.143201	16	22.9078	9	9.0066e-05	40.37	1	0.054142	0.002963	0.0583412	0.511083	0	1	0	1	0	0	0
542018	6000352018	600035	2018	54	10	3	0.040441	0	0	0.281755	18	23.1118	8	3.87133e-05	35.07	0	0.033372	0.007379	0.0527329	0.428069	0	1	1	1	0		1
372009	6000382009	600038	2009	37	0	0	0.029578	0	1	0.771045	10	21.7237	12	0	50.05	0	0.063271	0.005598	0.0613873	0.505993	0	0	0	0	0	1	0
702016	6000482016	600048	2016	70	27	4	0.036481	0	1	0.330714	24	26.8717	9	0.000884094	38.05	0	0.014646	0.004313	0.00688015	0.747644	0	1	0	0	0	1	0
512009	6000582009	600058	2009	51	15	15	0.002755	0	1	2.24898	12	24.4593	9	6.19119e-05	63.5	0	0.010507	0.018983	0.106101	0.740424	0	1	1	0	0	0	0
152009	6000592009	600059	2009	15	17	3	0.032829	1	0	0.312251	12	21.5869	11	0.000135087	40.55	0	0.070851	0.01987	0.195917	0.426939	0	0	0	0	0	0	0
152011	6000592011	600059	2011	15	17	3	0.055388	1	1	0.402562	14	21.8528	11	5.08398e-05	40.55	0	0.062787	0.011826	0.276143	0.264034	1	0	0	0	0	1	0
152012	6000592012	600059	2012	15	17	3	0.053621	0	0	0.396434	15	22.0004	11	5.08398e-05	40.55	1	0.064052	0.006221	0.303233	0.320411	1	1	0	0	0	1	0
282009	6000632009	600063	2009	28	5	0	0.012297	0	1	0.385258	12	22.1911	7	3.48349e-05	38.3991	0	0.070476	0.012467	0.326087	0.506198	0	0	0	0	0	0	1
362010	6000662010	600066	2010	36	3	3	0.126101	0	0	1.983	17	22.6398	9	3.73001e-05	32.9	0	0.038834	0.013177	0.162441	0.634271	0	1	1	0	0	1	0
362019	6000662019	600066	2019	36	3	3	0.053543	0	0	0.832328	26	24.3238	9	0.00108895	37.19	1	0.027246	0.026421	0.103749	0.517585	1	1	0	0	0	1	0
482011	6000682011	600068	2011	48	10	3	0.027295	0	1	0.701793	14	24.9177	9	1.05432e-05	40.54	1	0.034662	0.003997	0.140575	0.787176	0	0	0	0	0	1	1
222011	6000692011	600069	2011	22	3	0	-0.040074	0	1	0.644958	14	22.4507	10	9.39792e-05	20.32	1	0.053162	0.033281	0.402626	0.675977	0	0	1	0	0		1
222017	6000692017	600069	2017	22	3	0	0.003074	0	0	0.733385	20	22.1109	9	4.48322e-06	47.35	1	0.043951	0.047297	0.406527	0.495854	1	0	1	0	0		1
222019	6000692019	600069	2019	22	3	0	-0.147491	0	1	0.458031	22	22.2068	9	0.000186417	47.35	1	0.066603	0.073307	0.280925	0.712811	0	0	1	1	0		1
402013	6000712013	600071	2013	40	5	2	-0.044976	0	1	0.74842	16	20.6532	9	0	39.46	1	0.095891	0.032688	0.310559	0.198824	0	0	0	0	0	0	0
142012	6000732012	600073	2012	14	12	12	0.024603	0	1	1.49366	15	22.3828	9	0	36.27	0	0.033468	0.017943	0.209589	0.606852	0	1	0	1	1	0	0
392015	6000742015	600074	2015	39	22	7	0.139882	0	1	0.620614	18	21.7053	9	0.0139214	36.49	0	0.103932	0.118041	0.0736516	0.456002	0	1	1	1	0	0	0
702009	6000772009	600077	2009	70	17	7	-0.059284	0	0	0.932577	16	20.1386	9	0	17.53	0	0.045124	0.052075	0.00629051	0.383115	1	0	1	0	0	0	0
702015	6000772015	600077	2015	70	17	7	0.005968	1	0	0.252287	22	23.3456	6	0.0030445	44.75	0	0.021494	0.020682	0.00393766	0.714258	0	1	0	1	0	0	1
702016	6000772016	600077	2016	70	17	7	-0.019597	0	0	0.815682	23	22.9765	7	0.00177969	44.75	1	0.013721	0.002577	0.0062385	0.60602	1	1	0	1	0	0	1
272015	6000852015	600085	2015	27	15	15	0.10217	0	1	0.753756	18	23.3863	11	0	52.45	0	0.087205	0.00593	0.0969953	0.241947	0	1	0	1	0	1	0
722013	6000932013	600093	2013	72	3	3	0.072667	0	1	0.554106	16	20.3682	7	0.000351685	23.57	1	0.096366	0.024749	0.340494	0.395543	0	0	0	0	0		1
702016	6000942016	600094	2016	70	12	12	0.020138	0	1	0.161844	20	24.7151	8	0.00604274	16.17	0	0.038801	0.006626	0.00950847	0.791041	0	1	1	0	1	0	1
262018	6000962018	600096	2018	26	3	3	0.003708	0	1	0.781161	21	24.9401	11	1.51357e-05	46.7	0	0.030459	0.038031	0.315494	0.907668	0	1	0	1	0	0	0
372014	6000992014	600099	2014	37	22	0	0.005207	0	1	0.636057	17	20.148	8	0.000126415	42.1	1	0.103964	0.005546	0.2454	0.165195	0	0	0	0	0		1
222014	6001032014	600103	2014	22	11	5	0.012181	0	1	0.561062	21	21.9407	9	0	9.89	1	0.088148	0.056805	0.423213	0.591746	0	0	0	0	0		0
362019	6001042019	600104	2019	36	12	12	0.041549	0	1	0.992925	22	27.4677	7	0	71.24	1	0.02699	0.014231	0.0977897	0.645793	0	1	0	1	0	1	1
182010	6001072010	600107	2010	18	10	1	0.01389	1	0	0.200631	17	21.4962	9	0	20.27	0	0.12754	0.002524	0.118657	0.722859	0	0	1	0	0		0
182011	6001072011	600107	2011	18	10	1	0.020551	0	1	0.261171	18	21.5165	9	0	20.27	0	0.096892	0.003324	0.112598	0.711031	0	0	0	0	0		0
182019	6001072019	600107	2019	18	10	1	0.036293	0	1	0.423072	26	20.7788	9	0	20.39	1	0.090628	0.017961	0.109145	0.395403	1	0	0	1	0		0
322011	6001102011	600110	2011	32	1	1	-0.012782	0	0	0.275049	17	22.2293	9	0	7.45	0	0.121671	0.006791	0.242224	0.534882	0	0	1	1	0	0	0
322012	6001102012	600110	2012	32	1	1	0.001162	0	1	0.289925	18	22.3886	9	0	7.45	1	0.087688	0.007797	0.413378	0.610405	0	0	0	1	0		0
322015	6001102015	600110	2015	32	1	1	0.019067	0	0	0.301597	21	22.468	9	0	3.39	1	0.166214	0.056225	0.38124	0.669672	0	0	1	0	0		0
322017	6001102017	600110	2017	32	1	1	0.03469	0	0	0.408187	23	22.5506	8	0.000516382	9.05	1	0.071003	0.026569	0.298774	0.620305	0	0	1	1	0	1	1
312009	6001172009	600117	2009	31	0	0	0.00604	0	0	0.494102	12	23.0743	9	0	49.87	0	0.048501	0.022276	0.532973	0.721845	0	0	1	0	0	1	0
312012	6001172012	600117	2012	31	0	0	0.006194	0	1	0.4614	15	23.4241	9	0	49.87	1	0.050572	0.020359	0.559785	0.754681	0	0	0	0	0	1	0
312016	6001172016	600117	2016	31	0	0	0.001563	0	0	0.272987	19	24.0217	9	0	35.37	0	0.050706	0.043921	0.342463	0.867272	0	0	1	0	0	0	0
62010	6001232010	600123	2010	6	3	0	0.091302	0	1	0.42853	12	23.3305	9	3.93137e-05	45.11	0	0.101617	0.033097	0.345741	0.475171	0	1	0	1	0	1	0
512010	6001282010	600128	2010	51	22	7	0.024781	0	0	0.934351	16	21.9408	6	0.000135974	24.04	0	0.0257	0.007628	0.0961535	0.593176	0	0	1	0	0	0	0
512019	6001282019	600128	2019	51	22	7	0.00238	1	1	1.11247	25	22.0746	6	0	21.81	1	0.028483	0.02263	0.0772596	0.465365	1	0	0	0	0		1
272013	6001292013	600129	2013	27	1	1	0.004701	0	1	0.704848	20	22.9606	15	0	38.81	1	0.084616	0.014416	0.153834	0.839991	0	0	1	1	0		0
272016	6001292016	600129	2016	27	1	1	0.090154	0	1	0.826738	23	22.9661	15	3.748e-06	38.81	1	0.130274	0.054064	0.225323	0.864546	0	0	0	1	0	0	0
152013	6001322013	600132	2013	15	1	1	0.023436	0	1	0.780661	20	22.1908	8	8.11866e-05	42.54	1	0.147237	0.007694	0.44619	0.585116	0	1	1	0	0		1
152015	6001322015	600132	2015	15	1	1	-0.041264	0	1	0.893193	22	22.0373	10	3.53533e-06	42.54	1	0.069999	0.037972	0.39748	0.672384	0	1	1	1	1	0	1
292009	6001432009	600143	2009	29	27	4	0.035697	0	0	0.889784	8	22.8019	9	0.103095	20.2	0	0.055899	0.018046	0.161904	0.583241	0	1	0	1	0	1	1
372011	6001502011	600150	2011	37	12	12	0.046842	0	1	0.576866	13	24.6303	15	0	61.06	0	0.053273	0.005238	0.237843	0.608324	0	1	0	0	0	1	0
392012	6001512012	600151	2012	39	12	12	-0.111378	0	1	0.137215	14	23.1343	9	6.85197e-05	31.86	0	0.260857	0.062366	0.524749	0.620755	0	1	1	1	0	0	0
392018	6001512018	600151	2018	39	12	12	0.002784	0	1	0.58437	20	23.1627	9	4.57813e-05	28.34	1	0.068063	0.022422	0.320815	0.415884	0	0	1	1	0	0	0
382010	6001522010	600152	2010	38	17	4	0.022328	0	1	1.01647	17	22.0546	9	0	24.28	0	0.033368	0.013979	0.194701	0.708282	0	0	1	0	0		0
382011	6001522011	600152	2011	38	17	4	0.06971	0	0	1.43344	18	21.9011	9	0	24.28	1	0.032886	0.046188	0.248188	0.64421	0	0	0	0	0		0
382017	6001522017	600152	2017	38	17	4	0.003758	0	1	0.587581	24	21.7233	9	0.083254	29.5	0	0.111311	0.043403	0.137969	0.486216	0	1	0	1	0		0
702018	6001582018	600158	2018	70	4	4	0.021494	0	1	0.340632	20	22.1717	9	0	22.0733	1	0.099829	0.005558	0.0182843	0.535713	1	0	0	1	0	0	0
702019	6001622019	600162	2019	70	27	14	0.020184	0	1	0.211997	25	23.8693	9	0.00398524	38.89	0	0.081819	0.011984	0.0330557	0.755876	1	1	0	1	1		0
442009	6001632009	600163	2009	44	11	0	-0.099146	0	1	0.275268	11	22.2255	9	1.438e-05	40.76	0	0.114764	0.062292	0.472349	0.579396	0	0	0	0	0		0
392016	6001712016	600171	2016	39	12	12	0.019266	0	0	0.241829	18	21.4677	7	0	26.45	1	0.177902	0.009369	0.0380994	0.109441	0	1	0	0	0		1
702009	6001732009	600173	2009	70	17	3	0.050335	0	1	0.330048	16	21.8748	9	0	51.49	0	0.036048	0.009979	0.00445898	0.565844	0	1	1	1	0	0	0
702013	6001732013	600173	2013	70	17	3	0.017894	0	0	0.288791	20	21.9823	9	0	43.32	1	0.060168	0.016568	0.00456463	0.554532	0	1	1	1	0	0	0
902009	6001752009	600175	2009	90	17	0	0.035908	0	1	0.603664	21	21.9433	9	2.83908e-05	29.34	0	0.030887	0.022354	0.0552294	0.466667	0	1	0	0	0	0	0
902018	6001752018	600175	2018	90	17	0	-0.071513	0	0	0.296873	30	23.6005	7	0.0040439	30.21	1	0.054082	0.037544	0.0495427	0.423889	1	1	0	1	0		1
902019	6001752019	600175	2019	90	17	0	-0.071406	0	1	0.244845	31	23.3735	9	0.00366364	29.98	1	0.070937	0.046517	0.0210428	0.346547	0	0	1	1	1		0
392016	6001832016	600183	2016	39	27	1	0.079783	0	1	0.895577	31	22.9781	11	0.000903771	16.05	1	0.063572	0.012516	0.383391	0.443599	0	1	0	0	0	0	0
462015	6001872015	600187	2015	46	0	0	-0.029375	0	1	0.116771	17	22.1257	8	0	15.62	1	0.272893	0.042355	0.194103	0.334242	0	1	0	1	1	0	1
462019	6001872019	600187	2019	46	0	0	0.004692	0	0	0.112427	21	22.2885	9	0	13.74	1	0.19288	0.00255	0.0462408	0.278393	0	1	0	1	0	0	0
62014	6001882014	600188	2014	6	4	0	0.014172	0	0	0.487457	17	25.5995	11	4.06636e-06	52.86	1	0.069765	0.011603	0.222342	0.667218	0	1	0	1	0	1	0
62016	6001882016	600188	2016	6	4	0	0.015744	0	0	0.70032	19	25.7043	11	1.83224e-05	52.93	1	0.035576	0.006269	0.209275	0.649429	0	0	0	1	0	1	0
382016	6001922016	600192	2016	38	2	2	0.00589	1	0	0.391403	18	22.258	9	2.31308e-05	34.02	1	0.115596	0.009207	0.185635	0.551894	1	0	0	0	0		0
382017	6001922017	600192	2017	38	2	2	0.006395	1	1	0.406067	19	22.2686	9	3.21858e-05	38.77	1	0.114919	0.003451	0.16181	0.558066	0	0	0	0	0	0	0
382019	6001922019	600192	2019	38	2	2	0.004088	0	0	0.41706	21	22.2488	9	3.44495e-05	38.77	1	0.085264	0.003589	0.162329	0.547056	0	1	0	0	0		0
382019	6001922019	600192	2019	38	2	2	0.004088	0	1	0.41706	21	22.2488	9	3.44495e-05	38.77	1	0.085264	0.003589	0.162329	0.547056	0	0	0	1	0		0
272010	6001952010	600195	2010	27	15	15	0.117726	0	0	0.916168	12	21.7896	9	6.23077e-05	58.46	0	0.105015	0.008449	0.258513	0.403298	0	1	1	0	0	1	0
152014	6001972014	600197	2014	15	5	0	0.116412	0	1	0.705138	15	21.5602	7	0	50.51	1	0.041864	0.038852	0.140366	0.28394	0	0	0	0	0	0	1
152016	6001992016	600199	2016	15	5	0	0.00536	0	1	0.4388	18	21.9087	9	0	32.07	1	0.078217	0.018195	0.132876	0.313867	0	0	1	0	0	0	0
382010	6002022010	600202	2010	38	0	0	0.034585	0	0	0.4375	17	21.8642	9	0.000581908	34.03	0	0.047879	0.049254	0.0835383	0.64796	0	0	1	1	0	0	0
382014	6002022014	600202	2014	38	0	0	0.008624	0	0	0.404913	21	21.6847	9	3.29524e-05	34.03	1	0.091709	0.027579	0.203161	0.672668	1	1	0	0	0		0
382015	6002022015	600202	2015	38	0	0	0.005573	0	1	0.302553	22	21.6407	9	0	34.03	1	0.11709	0.026959	0.21217	0.655222	0	1	1	0	0		0
382019	6002022019	600202	2019	38	0	0	0.025117	0	1	0.449291	26	21.423	9	0	34.03	1	0.057682	0.047689	0.21154	0.667448	0	1	1	1	0		0
392010	6002032010	600203	2010	39	11	5	-0.048956	0	0	0.869369	11	21.1568	9	0	38.76	1	0.03676	0.063937	0.0387773	0.737418	0	0	1	0	0		0
322009	6002062009	600206	2009	32	15	15	-0.029993	0	1	0.422412	10	20.8408	9	0	39.68	1	0.091467	0.066759	0.497527	0.329233	0	0	1	0	0	0	0
452019	6002072019	600207	2019	45	3	0	0.012271	0	0	0.946543	21	21.4795	7	8.18327e-05	47.26	1	0.041303	0.105988	0.190323	0.239468	0	1	0	1	0		1
702009	6002082009	600208	2009	70	17	1	0.055877	0	1	0.290694	16	23.8118	9	0	63.36	0	0.037308	0.010852	0.0247275	0.695179	0	1	0	0	0	1	0
272009	6002162009	600216	2009	27	17	3	0.312802	0	0	1.07838	12	22.079	11	3.35977e-05	25.585	0	0.044559	0.18008	0.291053	0.262475	0	1	0	0	0	1	0
272015	6002162015	600216	2015	27	17	3	0.019181	0	1	0.545128	18	22.8333	11	0.000242726	22.14	0	0.103929	0.027564	0.379941	0.198052	0	0	1	0	0		0
342017	6002182017	600218	2017	34	5	0	0.016013	0	1	0.853995	19	22.0423	9	0.000256539	34.32	1	0.064674	0.007964	0.252172	0.477653	0	0	0	0	0		0
322011	6002192011	600219	2011	32	4	0	0.060208	0	1	0.637591	18	23.7632	9	0	42.5	0	0.018891	0.005387	0.510728	0.193803	0	0	0	0	0	1	0
272019	6002222019	600222	2019	27	3	3	0.016414	0	1	0.478865	21	21.731	8	0	23.08	0	0.087818	0.033066	0.15402	0.521139	0	0	1	1	0		1
702015	6002232015	600223	2015	70	4	0	0.004056	0	1	0.168708	22	24.2718	5	0	53.02	1	0.026089	0.005424	0.0130244	0.930647	0	0	0	1	0	0	1
702019	6002232019	600223	2019	70	4	0	0.007035	0	1	0.183672	26	24.749	5	0	53.02	1	0.031	0.002504	0.0149569	0.916178	0	1	0	1	0	0	1
272011	6002272011	600227	2011	27	4	4	0.009203	1	1	0.194026	13	23.0365	9	0	28.62	0	0.087992	0.006149	0.0797834	0.603959	0	0	0	0	0	0	0
272014	6002272014	600227	2014	27	4	4	-0.078049	0	1	0.454597	16	22.7015	5	0	28.62	1	0.05978	0.044454	0.69336	0.58189	0	0	0	1	0		1
852015	6002292015	600229	2015	85	4	0	0.090399	0	1	0.58453	21	21.6913	9	1.69136e-05	53.11	0	0.112392	0.033079	0.104163	0.260034	0	0	0	1	0		0
852016	6002292016	600229	2016	85	4	0	0.096545	0	1	0.61341	22	21.7852	9	0	53.11	1	0.104855	0.030277	0.0940028	0.253301	0	1	0	0	0	0	0
602016	6002332016	600233	2016	60	3	0	0.122844	0	0	1.50591	24	23.1363	9	0.047514	51.18	0	0.027399	0.062964	0.186083	0.265271	1	1	0	0	0	1	0
602019	6002332019	600233	2019	60	3	0	0.075844	0	0	1.40567	27	23.8216	8	0.0470055	50.79	0	0.03377	0.016455	0.325717	0.403414	0	0	0	1	0	1	1
222016	6002352016	600235	2016	22	17	1	0.004389	0	0	0.640346	18	21.5531	9	0	34.3	1	0.093193	0.034757	0.507705	0.44265	0	0	0	0	0		0
392009	6002372009	600237	2009	39	5	0	-0.074197	0	1	0.362657	13	21.106	7	0	26.22	0	0.096235	0.047622	0.532961	0.508747	0	0	1	0	0	0	1
702013	6002402013	600240	2013	70	15	15	0.036206	0	0	0.203344	15	23.3432	5	0.00172989	23.44	0	0.039124	0.020052	0.0173688	0.74895	0	1	1	1	0	1	1
702019	6002462019	600246	2019	70	15	15	0.049026	0	1	0.0876043	21	23.256	7	6.57251e-05	35.66	1	0.146373	0.006143	0.0092335	0.348521	0	1	0	0	1	0	1
262019	6002492019	600249	2019	26	1	0	-0.030403	0	1	0.440553	25	21.7141	9	0.000142158	33.34	1	0.092261	0.028994	0.126579	0.234357	0	0	0	1	0		0
512011	6002502011	600250	2011	51	22	7	-0.042423	0	1	1.57027	19	21.8483	7	0.000394387	34.99	0	0.033746	0.013241	0.261962	0.950068	0	0	0	1	0		1
512013	6002502013	600250	2013	51	22	7	0.045334	1	0	1.86691	21	21.741	8	0.000220579	34.99	1	0.02625	0.042189	0.0769488	0.869295	0	1	1	1	0		1
272016	6002522016	600252	2016	27	1	1	0.075404	0	0	0.25735	23	22.5934	9	0.000321228	20.53	1	0.124984	0.089286	0.134099	0.179372	0	1	1	1	0		0
42014	6002572014	600257	2014	4	6	1	0.002372	0	1	0.476837	15	21.073	5	0	22.19	1	0.142691	0.067185	0.129231	0.433665	0	0	1	0	0		1
702009	6002662009	600266	2009	70	15	15	0.055372	0	1	0.22832	11	23.4352	11	0	50.41	0	0.045531	0.018051	0.00420711	0.674722	0	0	0	1	0	1	0
382011	6002682011	600268	2011	38	22	7	0.035022	0	1	0.439845	12	22.709	11	2.54075e-05	51.09	0	0.088603	0.011358	0.0827644	0.588552	0	1	0	1	1	1	0
382017	6002682017	600268	2017	38	22	7	0.016349	0	1	0.63311	18	22.9851	11	1.46707e-05	54.55	0	0.087676	0.003835	0.11598	0.701738	0	1	0	1	0		0
542009	6002692009	600269	2009	54	5	2	0.090773	0	1	0.221063	11	23.4119	13	0	51.98	0	0.052724	0.014486	0.713879	0.363719	0	0	0	1	0	1	1
542018	6002692018	600269	2018	54	5	2	0.033461	0	1	0.136666	20	24.222	9	0	52.51	1	0.042225	0.004747	0.639869	0.508266	0	0	1	1	0	0	0
262012	6002732012	600273	2012	26	17	1	0.009618	0	0	0.99339	14	21.0934	9	0	50.97	1	0.04079	0.114696	0.474704	0.581997	0	0	1	0	0		0
262015	6002772015	600277	2015	26	2	0	0.007348	0	1	0.388712	16	23.7546	7	0.000598921	59.32	1	0.033382	0.008374	0.303237	0.509472	0	0	0	0	0	0	1
262016	6002772016	600277	2016	26	2	0	0.016831	0	1	0.474226	17	23.8715	6	0.000296039	59.32	1	0.019742	0.007982	0.237836	0.550392	0	0	0	1	0	0	1
312016	6002822016	600282	2016	31	22	7	0.010346	0	1	0.704743	17	24.2585	9	0	45.31	1	0.036097	0.040573	0.638401	0.801873	0	0	0	1	0	1	0
482013	6002842013	600284	2013	48	12	12	0.056953	0	1	0.240875	15	23.4884	9	0	20.9	0	0.035949	0.019782	0.016986	0.574744	0	0	1	1	0	0	0
272011	6002852011	600285	2011	27	3	0	0.024563	0	1	0.371495	12	20.9123	9	0	9.44	0	0.155735	0.011353	0.18451	0.433778	0	0	0	0	0	0	0
512015	6002872015	600287	2015	51	22	7	0.034544	0	1	1.78954	22	21.9061	5	0.000114353	49.97	1	0.022126	0.02841	0.100842	0.55308	0	1	0	1	0		1
512019	6002872019	600287	2019	51	22	7	0.059399	1	1	0.89319	26	22.367	5	0	49.97	1	0.023688	0.023304	0.0591745	0.519937	0	1	1	1	0	0	1
392013	6002882013	600288	2013	39	15	15	0.009795	1	0	1.06127	15	21.9304	9	0	33.72	1	0.101213	0.020515	0.166977	0.466414	1	0	0	0	0		0
772017	6002922017	600292	2017	77	1	1	0.012736	1	1	0.362222	23	22.9256	15	0	43.74	1	0.093599	0.016848	0.433946	0.423123	0	1	0	1	0	0	0
522019	6002932019	600293	2019	52	10	0	0.001489	0	0	0.463179	26	22.6503	9	2.06517e-05	17.85	0	0.036025	0.035473	0.267785	0.414328	0	0	0	1	0		0
522013	6002972013	600297	2013	52	3	0	0.03897	0	1	0.310595	14	21.0426	7	1.71429e-05	48.36	1	0.147223	0.010353	0.393187	0.309065	1	0	0	1	0		1
142010	6002982010	600298	2010	14	10	1	0.114445	0	1	0.716156	12	21.7995	11	0	42.4	0	0.043129	0.030212	0.556259	0.472574	0	1	1	1	0	1	1
142013	6002982013	600298	2013	14	10	1	0.028716	0	0	0.492103	15	22.57	11	0	39.37	0	0.076163	0.026285	0.584401	0.537558	1	1	0	0	0	1	1
142014	6002982014	600298	2014	14	10	1	0.028147	0	1	0.581661	16	22.561	11	0	39.37	0	0.075113	0.011023	0.582321	0.517451	0	0	0	0	0	1	1
362016	6003032016	600303	2016	36	3	0	0.007359	0	0	0.401237	21	22.9547	9	0	21.27	0	0.100825	0.003214	0.315893	0.681431	0	1	0	0	0	0	0
142009	6003052009	600305	2009	14	22	0	0.011782	0	1	0.39226	16	21.8195	9	0	52.9	0	0.090088	0.022995	0.245369	0.791699	0	0	0	0	0	0	0
142013	6003052013	600305	2013	14	22	0	0.017001	0	1	0.45206	20	21.6224	9	0	51.94	0	0.098638	0.018703	0.221673	0.758304	0	0	0	0	0	1	0
142014	6003052014	600305	2014	14	22	0	0.036387	0	1	0.541151	21	21.5259	9	0	43.83	0	0.092452	0.023924	0.271766	0.410349	0	0	1	1	0	1	0
312013	6003072013	600307	2013	31	2	0	-0.041342	0	1	1.64711	14	24.7736	15	0	54.7	0	0.033204	0.045808	0.434684	0.710867	0	0	0	0	0	0	0
222009	6003082009	600308	2009	22	4	0	0.084867	0	1	0.452788	16	23.2782	9	0.000186945	34.39	0	0.043759	0.019848	0.569585	0.506601	0	0	1	0	0	1	0
222015	6003082015	600308	2015	22	4	0	0.002932	0	1	0.587367	22	23.4979	9	0.000301175	35.64	1	0.047739	0.001094	0.513787	0.591402	0	0	1	0	0	0	0
262019	6003092019	600309	2019	26	4	0	0.109361	0	1	0.702529	21	25.2966	12	0	21.59	0	0.02107	0.06599	0.386911	0.546471	0	1	0	1	0	1	0
442010	6003102010	600310	2010	44	1	0	0.050139	0	1	0.552385	12	22.0081	9	0	52.21	0	0.05437	0.017485	0.567028	0.614044	0	0	1	1	0	0	0
442014	6003102014	600310	2014	44	1	0	-0.000454	0	1	0.228289	16	22.9492	9	0	50.03	1	0.074829	0.003243	0.289602	0.55198	1	0	1	1	0		0
382009	6003122009	600312	2009	38	3	0	0.02608	0	1	0.447631	10	22.3715	9	0	20.41	0	0.092091	0.021427	0.0817496	0.468159	0	0	1	1	0	1	0
262012	6003152012	600315	2012	26	12	12	0.172185	0	1	1.23507	17	22.0171	8	0.00363831	26.78	0	0.111622	0.02704	0.0596312	0.251006	0	1	1	1	1	1	1
262014	6003152014	600315	2014	26	12	12	0.164003	0	1	0.964043	19	22.4341	8	0.00328482	27.14	0	0.114688	0.007001	0.0389583	0.312349	1	1	0	1	0	1	1
372012	6003162012	600316	2012	37	5	2	0.014027	0	1	0.357536	13	22.555	11	0	43.63	1	0.085315	0.005679	0.124328	0.26123	0	0	1	1	0	0	0
552016	6003172016	600317	2016	55	3	0	0.030778	0	1	0.221786	16	23.5283	12	0	78.55	1	0.05297	0.002401	0.66106	0.322535	0	0	0	1	0		0
352012	6003202012	600320	2012	35	12	12	-0.023494	0	0	0.390237	20	24.5687	11	0	28.83	0	0.061729	0.005962	0.300883	0.691805	0	0	0	1	0	0	1
352015	6003202015	600320	2015	35	12	12	0.00329	0	1	0.394309	23	24.8012	13	2.03722e-05	28.83	1	0.066655	0.0079	0.265255	0.732524	0	1	1	1	0		1
202014	6003212014	600321	2014	20	3	1	0.001733	0	1	0.221751	21	21.972	8	0.00581394	30.32	1	0.040978	0.018853	0.544733	0.385164	1	0	0	0	0		1
202017	6003212017	600321	2017	20	3	1	-0.00137	0	1	0.348943	24	21.9275	9	0.00454508	23.7	1	0.050159	0.006618	0.407412	0.202739	0	1	1	1	0		0
702010	6003222010	600322	2010	70	4	4	0.022525	0	0	0.156608	17	23.2635	13	3.09759e-05	25.11	0	0.056268	0.004675	0.0121119	0.654725	0	0	0	0	0	0	1
702018	6003222018	600322	2018	70	4	4	0.004549	1	1	0.107426	25	24.1784	9	1.48684e-05	13.53	1	0.042989	0.005924	0.00277598	0.833801	1	0	0	1	0		1
702019	6003222019	600322	2019	70	4	4	0.007236	0	0	0.373947	26	23.965	11	1.48684e-05	13.53	1	0.013729	0.006991	0.00332634	0.787171	0	1	0	1	0		0
702012	6003252012	600325	2012	70	27	1	0.020278	0	1	0.156998	20	24.0893	11	2.92579e-05	21.91	1	0.071377	0.010753	0.0170558	0.697985	0	1	1	1	0	1	0
302009	6003262009	600326	2009	30	1	1	0.049003	0	1	0.507615	10	21.4413	9	0	27.69	0	0.050623	0.025276	0.395216	0.407431	0	0	1	1	0	0	0
302016	6003262016	600326	2016	30	1	1	0.051585	0	1	0.370529	17	22.6329	9	0	22.67	0	0.113936	0.005102	0.214064	0.538863	0	0	1	1	0		0
322009	6003312009	600331	2009	32	3	0	0.024492	0	1	0.451162	15	22.8825	9	0.000230378	41.085	0	0.110955	0.113239	0.23957	0.73991	0	0	1	1	0	0	0
272010	6003322010	600332	2010	27	27	4	0.061214	0	0	1.00212	13	22.2221	9	7.69515e-06	48.2	0	0.101962	0.009878	0.232338	0.186537	0	0	1	0	0	1	1
272017	6003322017	600332	2017	27	27	4	0.074829	0	1	0.740047	20	24.0666	10	2.18355e-05	45.04	1	0.075383	0.015269	0.0735393	0.319677	0	0	0	1	0	1	1
512012	6003352012	600335	2012	51	4	4	0.026819	0	0	3.26745	13	23.6684	9	0	62.13	1	0.005994	0.033454	0.0442039	0.83629	0	1	1	1	0	1	0
522011	6003372011	600337	2011	52	5	0	0.053212	0	1	0.693814	16	22.0291	9	0	41.56	0	0.103441	0.011578	0.316816	0.3279	0	0	1	0	0	1	0
522014	6003372014	600337	2014	52	5	0	0.058443	0	1	0.679038	19	22.1087	9	0.00231907	41.39	0	0.101446	0.031492	0.292063	0.286707	0	1	0	1	0	1	0
92016	6003382016	600338	2016	9	1	1	0.332422	0	0	0.758361	18	21.3897	7	6.40115e-05	43.86	1	0.072682	0.171608	0.449701	0.333038	0	0	1	1	0	1	1
92017	6003382017	600338	2017	9	1	1	0.344111	0	1	0.762379	19	21.8974	7	3.43028e-05	40.32	1	0.050349	0.147554	0.296739	0.473311	0	1	0	1	0	1	1
702011	6003402011	600340	2011	70	3	0	0.046388	0	1	0.282453	18	24.0404	9	0	68.88	0	0.067301	0.028126	0.00776746	0.854646	0	1	0	1	0	0	0
702014	6003402014	600340	2014	70	3	0	0.033356	0	1	0.235912	21	25.4592	8	0	68.88	0	0.065221	0.006679	0.014441	0.847353	0	1	0	0	0	1	1
702019	6003402019	600340	2019	70	3	0	0.032076	0	1	0.22981	26	26.8497	9	0.00518705	30.93	0	0.076466	0.009027	0.0167997	0.839047	0	1	0	1	0	1	0
392009	6003452009	600345	2009	39	10	3	0.049134	0	0	0.353837	13	21.1846	9	5.25253e-06	28.69	0	0.145066	0.013853	0.0626334	0.281612	0	0	1	1	0	0	0
282013	6003462013	600346	2013	28	3	0	0.004676	0	1	0.421921	14	21.7833	7	0	50.03	1	0.130426	0.024076	0.478702	0.767993	0	1	0	1	0		1
62013	6003482013	600348	2013	6	3	0	0.02638	0	1	0.964396	14	24.0241	8	0	58.34	1	0.068901	0.041065	0.212737	0.481562	0	0	0	1	0	1	1
272014	6003512014	600351	2014	27	3	0	0.051839	0	1	0.593299	15	21.8817	9	0.00289017	21.52	1	0.170087	0.010006	0.517021	0.428606	1	1	0	1	0	0	1
392018	6003532018	600353	2018	39	3	1	0.036331	0	0	0.625326	24	21.2499	9	2.94269e-05	27.91	1	0.064123	0.004455	0.188088	0.299807	0	1	0	0	0	0	0
12010	6003592010	600359	2010	1	5	0	0.003877	0	1	0.477986	11	22.12	7	0	50.79	0	0.05689	0.038478	0.210982	0.709624	0	0	1	0	0		1
522015	6003612015	600361	2015	52	15	15	0.004484	0	1	1.15647	19	23.1754	8	0	29.17	1	0.024905	0.004485	0.0537559	0.733463	0	0	0	0	0	0	1
322013	6003622013	600362	2013	32	5	0	0.041026	0	0	1.98149	16	25.2093	11	0	40.41	1	0.009683	0.02847	0.205779	0.485847	0	1	0	1	0	1	0
322018	6003622018	600362	2018	32	5	0	0.023859	0	0	2.09292	21	25.3567	11	0	41.55	1	0.00724	0.006909	0.17442	0.494228	0	1	0	0	0	1	0
322019	6003622019	600362	2019	32	5	0	0.016147	0	1	1.78158	22	25.6279	11	0	41.9	1	0.007474	0.004858	0.162308	0.562442	0	0	0	1	0	1	0
392011	6003632011	600363	2011	39	5	2	0.0544	0	0	0.612102	12	21.3716	9	0	20.41	0	0.111449	0.018913	0.235415	0.379293	0	1	0	1	0		0
302009	6003662009	600366	2009	30	17	4	0.308747	0	0	0.457287	15	21.5029	9	0.0057949	38.97	1	0.141624	0.173371	0.241879	0.200207	1	1	0	0	0	0	0
12014	6003712014	600371	2014	1	0	0	0.003302	0	1	0.551224	19	20.4938	9	0	48.76	1	0.112202	0.066635	0.222275	0.49663	0	0	1	0	0	0	0
852009	6003732009	600373	2009	85	5	2	-0.08823	0	1	1.06624	11	20.7032	9	0	27.41	0	0.018053	0.079755	0.326175	0.925273	0	0	1	0	0	0	0
852013	6003732013	600373	2013	85	5	2	0.057547	0	0	0.953588	15	23.2032	13	0.000340058	63.72	0	0.06513	0.003495	0.104682	0.485247	0	1	1	0	0	1	1
852019	6003732019	600373	2019	85	5	2	0.075889	0	1	0.49347	21	23.8507	13	9.00327e-05	55.76	0	0.110309	0.003282	0.0602414	0.375909	0	1	0	1	0	1	1
362012	6003752012	600375	2012	36	5	0	0.024371	0	1	0.647104	13	22.6571	9	7.64035e-06	14.2	1	0.052989	0.061891	0.314588	0.606699	0	0	0	0	0	0	0
362014	6003752014	600375	2014	36	5	0	-0.043468	0	1	0.566441	15	22.9006	8	5.57814e-06	10.37	0	0.081033	0.047363	0.369704	0.586413	1	1	0	1	0	0	1
702019	6003762019	600376	2019	70	15	15	0.018579	0	0	0.157055	26	26.4382	8	5.60133e-06	47.12	1	0.019536	0.005166	0.00390641	0.809164	0	1	0	1	0	1	1
542018	6003772018	600377	2018	54	22	7	0.092929	0	1	0.206986	26	24.5979	13	0	54.44	1	0.021243	0.006743	0.0376667	0.390528	0	0	0	1	0	1	1
262019	6003782019	600378	2019	26	3	1	0.061394	0	1	0.537574	20	22.8917	9	0	68.45	0	0.093027	0.009004	0.298386	0.304703	0	1	0	1	0	0	0
272012	6003802012	600380	2012	27	27	14	0.045294	0	1	0.59974	20	23.001	7	0.000266801	48.03	0	0.095661	0.053165	0.243096	0.426835	0	0	1	0	0	0	1
272015	6003802015	600380	2015	27	27	14	0.059569	0	0	0.626425	23	23.3476	7	0.00260912	46.78	0	0.104687	0.005011	0.317865	0.470329	0	1	1	0	1		1
702010	6003832010	600383	2010	70	27	14	0.043024	0	1	0.269067	14	25.0112	15	8.83371e-05	7.85	0	0.042082	0.005277	0.00111129	0.711527	0	1	1	1	0	1	0
262011	6003892011	600389	2011	26	22	1	0.002219	0	1	0.743851	21	21.9751	9	0.00121219	29.19	0	0.055391	0.022001	0.480767	0.73298	0	0	0	0	0	0	0
322010	6003922010	600392	2010	32	3	1	-0.081491	0	1	0.3312	12	20.8236	9	0	20	0	0.122142	0.05474	0.0567466	0.631358	0	0	0	0	0	0	0
322013	6003922013	600392	2013	32	3	1	0.115264	0	1	1.06729	15	20.9764	9	0	20.14	1	0.01933	0.177164	0.097142	0.14242	0	1	0	0	0	0	0
442009	6003962009	600396	2009	44	3	1	0.004614	0	1	0.181383	11	23.0753	9	9.5138e-05	16.91	0	0.073519	0.030372	0.279975	0.822268	0	1	1	0	0	1	1
442010	6003962010	600396	2010	44	3	1	0.004034	0	1	0.136819	12	23.285	9	0.000189157	16.91	0	0.038132	0.010828	0.746773	0.844271	0	0	1	1	0	1	1
442016	6003962016	600396	2016	44	3	1	0.00494	0	1	0.321809	18	23.7392	12	3.96943e-05	20.91	1	0.033596	0.020567	0.834076	0.78518	0	1	0	0	0		0
182009	6004002009	600400	2009	18	22	1	0.006826	0	1	0.247134	14	22.1726	9	0	46.95	1	0.050987	0.011598	0.132554	0.679407	0	0	1	0	0		0
652009	6004062009	600406	2009	65	22	7	0.101916	0	1	0.724732	8	21.6211	12	0	36.29	0	0.113985	0.023	0.154057	0.571801	0	0	1	1	0	1	0
652016	6004062016	600406	2016	65	22	7	0.082775	0	1	0.651097	15	23.5873	12	4.117e-06	41.01	1	0.058625	0.003725	0.0317965	0.489473	0	0	0	1	0	1	0
262013	6004092013	600409	2013	26	3	0	0.023886	0	0	0.627181	14	23.6568	13	0	39.67	0	0.065248	0.023588	0.558537	0.672096	0	0	0	0	0	1	1
272016	6004202016	600420	2016	27	12	12	0.056878	0	0	0.607774	16	23.4323	9	0	41.62	0	0.104598	0.009863	0.449054	0.537899	0	1	0	1	0	0	0
272017	6004202017	600420	2017	27	12	12	0.053958	1	0	0.561465	17	23.4426	7	0	21.58	0	0.114194	0.012716	0.431946	0.495882	1	1	0	1	0	1	1
272018	6004202018	600420	2018	27	12	12	0.06499	0	1	0.687614	18	23.5244	9	0	22.68	0	0.063519	0.003978	0.355106	0.487163	0	1	0	1	0	0	0
262010	6004262010	600426	2010	26	4	0	0.028128	0	1	0.52437	10	22.9244	8	0	30.39	0	0.016559	0.032697	0.500394	0.47101	0	1	1	0	0	1	1
552019	6004282019	600428	2019	55	27	4	0.004623	0	1	0.371531	20	23.8256	9	0	50.46	1	0.070687	0.003116	0.722207	0.565772	0	1	0	0	1	0	0
142015	6004292015	600429	2015	14	15	15	0.020135	0	1	0.728094	18	22.7496	8	0	35.79	0	0.042503	0.051005	0.155617	0.238703	0	1	0	1	0	0	1
322015	6004322015	600432	2015	32	1	0	-0.167224	0	1	0.178176	15	23.61	8	0.00011835	24.43	1	0.107354	0.080189	0.50603	0.726136	0	0	0	0	0		1
272019	6004362019	600436	2019	27	11	1	0.157413	0	0	0.649462	20	22.8992	10	0	57.92	1	0.047737	0.015958	0.0260581	0.208953	0	0	0	1	0	1	1
132016	6004382016	600438	2016	13	3	1	0.047827	0	1	0.975952	21	23.7866	9	0.00159037	52.45	0	0.056243	0.010093	0.405688	0.448494	0	0	1	0	0	1	0
192015	6004392015	600439	2015	19	3	0	0.028964	0	1	0.398692	16	22.3082	9	2.68042e-05	31.34	1	0.082671	0.010001	0.106098	0.519042	0	0	1	1	1	0	0
652010	6004462010	600446	2010	65	27	14	0.055207	0	1	1.81157	12	20.5905	8	0.223407	11.89	0	0.105964	0.017883	0.109143	0.419323	0	1	1	1	0	0	1
462019	6004612019	600461	2019	46	5	2	0.049102	0	1	0.454882	18	23.1939	11	1.0614e-06	29.6087	0	0.043695	0.00446	0.280061	0.562833	0	1	0	0	0	0	0
702012	6004662012	600466	2012	70	3	1	0.033318	0	0	0.56788	19	20.2813	9	0	13.97	1	0.166552	0.010751	0.334448	0.123765	0	0	0	0	0	0	0
382018	6004682018	600468	2018	38	4	4	0.01995	0	1	0.497349	19	21.727	8	0.000682716	51.04	1	0.079687	0.002368	0.119818	0.311356	1	1	0	1	0		1
292018	6004692018	600469	2018	29	3	0	0.002547	0	0	0.866724	20	22.6939	7	0	44.58	1	0.03704	0.042759	0.414361	0.71882	0	1	0	1	0		1
772013	6004752013	600475	2013	77	22	1	0.02335	0	1	0.717739	13	22.2564	7	0	44.55	1	0.104339	0.005178	0.143183	0.689164	1	0	1	1	0	0	1
772014	6004752014	600475	2014	77	22	1	0.027039	0	1	0.697479	14	22.2292	7	0	44.55	1	0.110162	0.003459	0.151135	0.660574	0	0	1	1	0	0	1
772017	6004752017	600475	2017	77	22	1	0.044349	0	1	0.576677	17	23.0401	7	0	72.11	0	0.086293	0.008815	0.193287	0.51904	0	1	1	0	0	0	1
332010	6004772010	600477	2010	33	17	7	0.030761	0	1	0.89974	11	22.0714	7	0	37.42	0	0.03284	0.00626	0.260712	0.703298	0	0	0	1	1		1
332011	6004772011	600477	2011	33	17	7	0.016298	0	0	0.650702	12	22.4287	6	0.374183	37.42	0	0.040733	0.021418	0.16738	0.769433	1	1	0	1	0	0	1
332015	6004772015	600477	2015	33	17	7	0.022348	0	0	0.589513	16	22.5831	7	0.457461	43.87	0	0.110117	0.008449	0.116069	0.689439	1	1	0	1	0	0	1
332016	6004772016	600477	2016	33	17	7	0.070089	0	1	0.691381	17	22.5599	7	0.0288771	43.65	0	0.111712	0.033866	0.115164	0.636584	0	1	0	0	0	1	1
332019	6004772019	600477	2019	33	17	7	0.05467	0	1	0.755242	20	22.8961	7	0.0133511	41.99	0	0.036694	0.035467	0.12434	0.582089	0	0	1	0	0	0	1
382017	6004782017	600478	2017	38	6	4	0.006082	0	0	0.232259	17	22.6311	9	0.00248207	17.76	0	0.143108	0.037247	0.211035	0.489586	0	0	0	1	1	0	0
272010	6004792010	600479	2010	27	6	0	0.086472	0	0	0.867944	17	20.8441	9	0.00481917	19.36	0	0.083955	0.018558	0.242111	0.167174	0	0	0	0	0	1	0
[truncated: 372 more rows]
